# Supplementary material for: ﻿Uncovering local endemism from southeastern Myanmar: description of the new karst-associated terrestrial snail genus Burmochlamys (Eupulmonata, Helicarionidae)
Source: Zookeys. 2022 Jul 4;1110:1–37. doi: 10.3897/zookeys.1110.82461 (PMC9848772; doi:10.3897/zookeys.1110.82461)
Supplement: XML Treatment for Burmochlamys [file zookeys.1110.82461-treatment1.xml]

<!DOCTYPE tp:taxon-treatment
  PUBLIC "-//TaxonX//DTD Taxonomic Treatment Publishing DTD v0 20100105//EN" "tax-treatment-NSO.dtd">
<tp:taxon-treatment xmlns:tp="http://www.plazi.org/taxpub"><tp:treatment-meta><kwd-group><label>Taxon classification</label><kwd>
                <named-content content-type="kingdom">Animalia</named-content>
              </kwd><kwd>
                <named-content content-type="order">Eupulmonata</named-content>
              </kwd><kwd>
                <named-content content-type="family">Helicarionidae</named-content>
              </kwd></kwd-group><mixed-citation publication-type="journal"><person-group><name><surname>Pholyotha</surname><given-names>Arthit</given-names></name><name><surname>Sutcharit</surname><given-names>Chirasak</given-names></name><name><surname>Lin</surname><given-names>Aung</given-names></name><name><surname>Panha</surname><given-names>Somsak</given-names></name></person-group><article-title>﻿Uncovering local endemism from southeastern Myanmar: description of the new karst-associated terrestrial snail genus <italic><tp:taxon-name><tp:taxon-name-part taxon-name-part-type="genus" reg="Burmochlamys">Burmochlamys</tp:taxon-name-part></tp:taxon-name></italic> (<tp:taxon-name><tp:taxon-name-part taxon-name-part-type="order">Eupulmonata</tp:taxon-name-part></tp:taxon-name>, <tp:taxon-name><tp:taxon-name-part taxon-name-part-type="family">Helicarionidae</tp:taxon-name-part></tp:taxon-name>)</article-title><source>Zookeys</source><day>04</day><month>07</month><year>2022</year><volume>1110</volume><fpage>1</fpage><lpage>37</lpage><pub-id pub-id-type="doi">10.3897/zookeys.1110.82461</pub-id></mixed-citation></tp:treatment-meta><tp:nomenclature><label>﻿Genus</label><tp:taxon-name>
              <object-id xmlns:xlink="http://www.w3.org/1999/xlink" content-type="arpha" xlink:type="simple">98D7EA1C-817A-580F-9B76-7EC3E73A8F9A</object-id>
              <tp:taxon-name-part taxon-name-part-type="genus" reg="Burmochlamys">Burmochlamys</tp:taxon-name-part>
              <object-id xmlns:xlink="http://www.w3.org/1999/xlink" content-type="zoobank" xlink:type="simple">https://zoobank.org/060B5C90-76D8-44D5-96CC-924066E94F59</object-id>
            </tp:taxon-name><tp:taxon-authority>Pholyotha &amp; Panha</tp:taxon-authority><tp:taxon-status xmlns:xlink="http://www.w3.org/1999/xlink" xlink:type="simple">gen. nov.</tp:taxon-status></tp:nomenclature><tp:treatment-sec sec-type="type species" id="SECID0E2HAE"><title>Type species.</title><p><italic><tp:taxon-name><tp:taxon-name-part taxon-name-part-type="genus" reg="Burmochlamys">Burmochlamys</tp:taxon-name-part><tp:taxon-name-part taxon-name-part-type="species" reg="fasciola">fasciola</tp:taxon-name-part></tp:taxon-name></italic> sp. nov., by original designation.</p></tp:treatment-sec><tp:treatment-sec sec-type="etymology" id="SECID0EMIAE"><title>Etymology.</title><p>The name combines <italic><tp:taxon-name><tp:taxon-name-part taxon-name-part-type="genus" reg="Burmo">Burmo</tp:taxon-name-part></tp:taxon-name></italic> in reference to Burma, the historical name of Myanmar, and the Greek word <italic>chlamys</italic> meaning mantle or cloak in reference to land snail with well-developed mantle extensions. Therefore, the generic name means the Burmese land snail with the well-developed mantle extensions. The gender of the new generic name is feminine.</p></tp:treatment-sec><tp:treatment-sec sec-type="diagnosis" id="SECID0E2IAE"><title>Diagnosis.</title><p>Shell subglobose to globose, small size, little high spire, and sculptured with spiral furrows and undulating radial lines. Snail with five well-developed mantle extensions; caudal horn raised. Genitalia with penial retractor muscle attached <abbrev xmlns:xlink="http://www.w3.org/1999/xlink" xlink:title="atrium" id="ABBRID0EBJAE" xlink:type="simple">at</abbrev> tip of epiphallic caecum; gametolytic organ with rather short to moderate cylindrical duct and bulbous sac; well-developed dart apparatus; flagellum absent. <tp:taxon-name><tp:taxon-name-part taxon-name-part-type="genus" reg="Radula">Radula</tp:taxon-name-part></tp:taxon-name> with large monocuspid central tooth and attached by two smaller teeth; laterals and marginals undifferentiated, large monocuspid, and <abbrev xmlns:xlink="http://www.w3.org/1999/xlink" xlink:title="atrium" id="ABBRID0ELJAE" xlink:type="simple">at</abbrev> base of each tooth on outer side attached by a smaller tooth.</p></tp:treatment-sec><tp:treatment-sec sec-type="description" id="SECID0EPJAE"><title>Description.</title><p><bold><italic>Shell</italic></bold> subglobose to globose, small-sized, thin, whitish to brownish, with or without yellowish brown band on the periphery. Shell surface with distinct to faintly spiral furrows, crossed by distinct to faintly undulating radial lines. Whorls 5½–7, regularly increasing; spire rather elevated; body whorl rounded. Aperture oblique and crescentic with simple lip. Umbilicus open, narrow to moderate, and deep.</p><p><bold><italic>Animal</italic></bold> reticulated skin with pale to dark greyish or with a brown or yellow tinge. Mantle lobes or mantle extension well developed, divided into two shell lobes and three dorsal lobes, and somewhat thickened near their margins (Fig. <xref ref-type="fig" rid="F3">3A–C</xref>). Shell lobes short to moderate, slender, finger-like, and same colour as body. Right shell lobe (<abbrev xmlns:xlink="http://www.w3.org/1999/xlink" xlink:title="right shell lobe" id="ABBRID0EFKAE" xlink:type="simple">rsl</abbrev>) rather longer and larger than left shell lobe (<abbrev xmlns:xlink="http://www.w3.org/1999/xlink" xlink:title="left shell lobe" id="ABBRID0EJKAE" xlink:type="simple">lsl</abbrev>). Dorsal lobes large, broad, normally larger than shell lobes, crescent-shaped, and same colour as body. Right dorsal lobe (<abbrev xmlns:xlink="http://www.w3.org/1999/xlink" xlink:title="right dorsal lobe" id="ABBRID0ENKAE" xlink:type="simple">rdl</abbrev>) larger than left dorsal lobe. Left dorsal lobe divided into anterior (<abbrev xmlns:xlink="http://www.w3.org/1999/xlink" xlink:title="anterior left dorsal lobe" id="ABBRID0ERKAE" xlink:type="simple">ant-ldl</abbrev>) and posterior lobes (<abbrev xmlns:xlink="http://www.w3.org/1999/xlink" xlink:title="posterior left dorsal lobe" id="ABBRID0EVKAE" xlink:type="simple">post-ldl</abbrev>). Sole tripartite and lateral foot margin present. Caudal foss (<abbrev xmlns:xlink="http://www.w3.org/1999/xlink" xlink:title="caudal foss" id="ABBRID0EZKAE" xlink:type="simple">cf</abbrev>) and caudal horn (<abbrev xmlns:xlink="http://www.w3.org/1999/xlink" xlink:title="caudal horn" id="ABBRID0E4KAE" xlink:type="simple">ch</abbrev>) present (Fig. <xref ref-type="fig" rid="F3">3B</xref>).</p><fig id="F3" position="float" orientation="portrait"><object-id xmlns:xlink="http://www.w3.org/1999/xlink" content-type="doi" xlink:type="simple">10.3897/zookeys.1110.82461.figure3</object-id><object-id xmlns:xlink="http://www.w3.org/1999/xlink" content-type="arpha" xlink:type="simple">FE4B87A1-F5CF-5435-9B4A-A88322D095EB</object-id><label>Figure 3.</label><caption><p>Synoptic illustration of mantle extensions, body terminology and radular morphology of <italic><tp:taxon-name><tp:taxon-name-part taxon-name-part-type="genus" reg="Burmochlamys">Burmochlamys</tp:taxon-name-part></tp:taxon-name></italic> gen. nov. <bold>A</bold> right and left shell lobes of <italic><tp:taxon-name><tp:taxon-name-part taxon-name-part-type="genus" reg="Burmochlamys">B.</tp:taxon-name-part><tp:taxon-name-part taxon-name-part-type="species" reg="fasciola">fasciola</tp:taxon-name-part></tp:taxon-name></italic> sp. nov. <bold>B</bold> mantle extensions (shell lobes and dorsal lobes) and posterior body of <italic><tp:taxon-name><tp:taxon-name-part taxon-name-part-type="genus" reg="Burmochlamys">B.</tp:taxon-name-part><tp:taxon-name-part taxon-name-part-type="species" reg="poongee">poongee</tp:taxon-name-part></tp:taxon-name></italic><bold>C</bold> dorsal view of mantle extensions (shell lobes and dorsal lobes) of <italic><tp:taxon-name><tp:taxon-name-part taxon-name-part-type="genus" reg="Burmochlamys">B.</tp:taxon-name-part><tp:taxon-name-part taxon-name-part-type="species" reg="cassidula">cassidula</tp:taxon-name-part></tp:taxon-name></italic><bold>D, E</bold> representative <abbrev xmlns:xlink="http://www.w3.org/1999/xlink" xlink:title="scanning electron microscopy" id="ABBRID0E4MAE" xlink:type="simple">SEM</abbrev> images of radula showing monocuspid central tooth (yellow) and lateromarginal teeth (blue) attached by the smaller triangular-shaped teeth (red). White arrow indicates pneumostome or breathing pore. Yellow arrow indicates a tiny cusp on outermost lateromarginal teeth.</p></caption><graphic xmlns:xlink="http://www.w3.org/1999/xlink" xlink:href="zookeys-1110-001_article-82461__-g003.jpg" position="float" orientation="portrait" xlink:type="simple" id="oo_709569.jpg"><uri content-type="original_file" xlink:type="simple">https://binary.pensoft.net/fig/709569</uri></graphic></fig><p><bold><italic>Genitalia</italic></bold> possess penis with thin penial sheath; penial retractor muscle varying in size and attached <abbrev xmlns:xlink="http://www.w3.org/1999/xlink" xlink:title="atrium" id="ABBRID0ENNAE" xlink:type="simple">at</abbrev> tip of short and straight epiphallic caecum. Flagellum absent. Dart apparatus present. Gametolytic organ with rather short to moderate cylindrical duct and bulbous sac.</p><p><bold><italic><tp:taxon-name><tp:taxon-name-part taxon-name-part-type="genus" reg="Radular">Radular</tp:taxon-name-part><tp:taxon-name-part taxon-name-part-type="species" reg="teeth">teeth</tp:taxon-name-part></tp:taxon-name></italic></bold> arranged in wide U-shaped rows. Central tooth monocuspid, large, narrow to broad spatulate shape, and with two smaller triangular-shaped teeth located <abbrev xmlns:xlink="http://www.w3.org/1999/xlink" xlink:title="atrium" id="ABBRID0EBOAE" xlink:type="simple">at</abbrev> base (Fig. <xref ref-type="fig" rid="F3">3D</xref>). Lateral and marginal teeth not differentiated, monocuspid, large spatulate shape, and with only one smaller triangular-shaped tooth located <abbrev xmlns:xlink="http://www.w3.org/1999/xlink" xlink:title="atrium" id="ABBRID0EJOAE" xlink:type="simple">at</abbrev> base on outer side. From inner to outer, lateromarginal teeth gradually narrower, smaller, and rather pointed cusp (Fig. <xref ref-type="fig" rid="F3">3D, E</xref>), and tiny inner cusp sometimes present on outermost teeth (yellow arrow in Fig. <xref ref-type="fig" rid="F3">3E</xref>).</p></tp:treatment-sec><tp:treatment-sec sec-type="Constituent species" id="SECID0EVOAE"><title>Constituent species.</title><p><italic><tp:taxon-name><tp:taxon-name-part taxon-name-part-type="genus" reg="Burmochlamys">Burmochlamys</tp:taxon-name-part></tp:taxon-name></italic> gen. nov. currently contains: <italic><tp:taxon-name><tp:taxon-name-part taxon-name-part-type="genus" reg="Burmochlamys">B.</tp:taxon-name-part><tp:taxon-name-part taxon-name-part-type="species" reg="cassidula">cassidula</tp:taxon-name-part></tp:taxon-name></italic> (Benson, 1859), comb. nov., <italic><tp:taxon-name><tp:taxon-name-part taxon-name-part-type="genus" reg="Burmochlamys">B.</tp:taxon-name-part><tp:taxon-name-part taxon-name-part-type="species" reg="cauisa">cauisa</tp:taxon-name-part></tp:taxon-name></italic> (Benson, 1859), comb. nov., <italic><tp:taxon-name><tp:taxon-name-part taxon-name-part-type="genus" reg="Burmochlamys">B.</tp:taxon-name-part><tp:taxon-name-part taxon-name-part-type="species" reg="perpaula">perpaula</tp:taxon-name-part></tp:taxon-name></italic> (Benson, 1859), comb. nov., <italic><tp:taxon-name><tp:taxon-name-part taxon-name-part-type="genus" reg="Burmochlamys">B.</tp:taxon-name-part><tp:taxon-name-part taxon-name-part-type="species" reg="poongee">poongee</tp:taxon-name-part></tp:taxon-name></italic> (Theobald, 1859), comb. nov., <italic><tp:taxon-name><tp:taxon-name-part taxon-name-part-type="genus" reg="Burmochlamys">B.</tp:taxon-name-part><tp:taxon-name-part taxon-name-part-type="species" reg="albida">albida</tp:taxon-name-part></tp:taxon-name></italic> sp. nov., <italic><tp:taxon-name><tp:taxon-name-part taxon-name-part-type="genus" reg="Burmochlamys">B.</tp:taxon-name-part><tp:taxon-name-part taxon-name-part-type="species" reg="fasciola">fasciola</tp:taxon-name-part></tp:taxon-name></italic> sp. nov., <italic><tp:taxon-name><tp:taxon-name-part taxon-name-part-type="genus" reg="Burmochlamys">B.</tp:taxon-name-part><tp:taxon-name-part taxon-name-part-type="species" reg="moulmeinica">moulmeinica</tp:taxon-name-part></tp:taxon-name></italic> sp. nov., <italic><tp:taxon-name><tp:taxon-name-part taxon-name-part-type="genus" reg="Burmochlamys">B.</tp:taxon-name-part><tp:taxon-name-part taxon-name-part-type="species" reg="versicolor">versicolor</tp:taxon-name-part></tp:taxon-name></italic> sp. nov., and <italic><tp:taxon-name><tp:taxon-name-part taxon-name-part-type="genus" reg="Burmochlamys">B.</tp:taxon-name-part><tp:taxon-name-part taxon-name-part-type="species" reg="whitteni">whitteni</tp:taxon-name-part></tp:taxon-name></italic> sp. nov.</p></tp:treatment-sec><tp:treatment-sec sec-type="distribution" id="SECID0EFSAE"><title>Distribution.</title><p><italic><tp:taxon-name><tp:taxon-name-part taxon-name-part-type="genus" reg="Burmochlamys">Burmochlamys</tp:taxon-name-part></tp:taxon-name></italic> gen. nov. shows a remarkable degree of endemism and localisation being restricted to the limestone karsts in the south of Salween River basin, Myanmar (Fig. <xref ref-type="fig" rid="F1">1</xref>). The limestone formations in the region are notable for their fragmented, island-like nature, with hills, caves, and towers forming archipelagos of habitat islands and some areas are temporarily flooded during the monsoon season (Fig. <xref ref-type="fig" rid="F2">2</xref>).</p></tp:treatment-sec><tp:treatment-sec sec-type="remarks" id="SECID0E1SAE"><title>Remarks.</title><p><italic><tp:taxon-name><tp:taxon-name-part taxon-name-part-type="genus" reg="Burmochlamys">Burmochlamys</tp:taxon-name-part></tp:taxon-name></italic> gen. nov. possesses a similar radular morphology (monocuspid and spatulate shape) to those of <italic><tp:taxon-name><tp:taxon-name-part taxon-name-part-type="genus" reg="Aenigmatoconcha">Aenigmatoconcha</tp:taxon-name-part></tp:taxon-name></italic> Tumpeesuwan &amp; Tumpeesuwan, 2017, <italic><tp:taxon-name><tp:taxon-name-part taxon-name-part-type="genus" reg="Chalepotaxis">Chalepotaxis</tp:taxon-name-part></tp:taxon-name></italic> Ancey, 1887, and <italic>Sophina</italic>. However, the new genus is easy to distinguish from these three genera by having a microscopic shell sculpture, slender mantle extensions (left and right shell lobes) and genitalia with a well-developed dart apparatus and without a flagellum. In contrast, those three genera have a smooth shell surface and well-developed left and right shell lobes that can be enlarged and cover most of the shell. The genitalia of <italic>Sophina</italic> is more similar to that of <italic><tp:taxon-name><tp:taxon-name-part taxon-name-part-type="genus" reg="Burmochlamys">Burmochlamys</tp:taxon-name-part></tp:taxon-name></italic> gen. nov., while <italic><tp:taxon-name><tp:taxon-name-part taxon-name-part-type="genus" reg="Aenigmatoconcha">Aenigmatoconcha</tp:taxon-name-part></tp:taxon-name></italic> has a small flagellum and no dart apparatus, and <italic><tp:taxon-name><tp:taxon-name-part taxon-name-part-type="genus" reg="Chalepotaxis">Chalepotaxis</tp:taxon-name-part></tp:taxon-name></italic> has neither flagellum nor dart apparatus (<xref ref-type="bibr" rid="B20">Páll-Gergely et al. 2016</xref>; <xref ref-type="bibr" rid="B34">Sutcharit et al. 2020</xref>; <xref ref-type="bibr" rid="B27">Pholyotha et al. 2021b</xref>).</p><p>In addition, <italic><tp:taxon-name><tp:taxon-name-part taxon-name-part-type="genus" reg="Burmochlamys">Burmochlamys</tp:taxon-name-part></tp:taxon-name></italic> gen. nov. is clearly discriminated from other helicarionid and ariophantid genera with or without shell lobes by the presence of the monocuspid radular teeth (see Table <xref ref-type="table" rid="T1">1</xref>). In comparison, the radular morphology of most genera in these families possess bicuspid, tricuspid, or multicuspid teeth (<xref ref-type="bibr" rid="B32">Stoliczka 1871</xref>; <xref ref-type="bibr" rid="B3">Blanford and Godwin-Austen 1908</xref>; <xref ref-type="bibr" rid="B42">van Benthem Jutting 1950</xref>; <xref ref-type="bibr" rid="B30">Solem 1966</xref>; <xref ref-type="bibr" rid="B28">Schileyko 2002</xref>, <xref ref-type="bibr" rid="B29">2003</xref>; <xref ref-type="bibr" rid="B20">Páll-Gergely et al. 2016</xref>; <xref ref-type="bibr" rid="B34">Sutcharit et al. 2020</xref>; <xref ref-type="bibr" rid="B27">Pholyotha et al. 2021b</xref>).</p><table-wrap id="T1" position="float" orientation="portrait"><label>Table 1.</label><caption><p>Comparison of the morpho-anatomical characteristics of <italic><tp:taxon-name><tp:taxon-name-part taxon-name-part-type="genus" reg="Burmochlamys">Burmochlamys</tp:taxon-name-part></tp:taxon-name></italic> gen. nov. and the possibly related genera of the <tp:taxon-name><tp:taxon-name-part taxon-name-part-type="family">Helicarionidae</tp:taxon-name-part></tp:taxon-name> and <tp:taxon-name><tp:taxon-name-part taxon-name-part-type="family">Ariophantidae</tp:taxon-name-part></tp:taxon-name> in mainland Southeast Asia. References: 1 = this study, 2 = <xref ref-type="bibr" rid="B32">Stoliczka (1871)</xref>, 3 = <xref ref-type="bibr" rid="B3">Blanford and Godwin-Austen (1908)</xref>, 4 = <xref ref-type="bibr" rid="B42">van Benthem Jutting (1950)</xref>, 5 = <xref ref-type="bibr" rid="B30">Solem (1966)</xref>, 6 = <xref ref-type="bibr" rid="B28">Schileyko (2002)</xref>, 7 = <xref ref-type="bibr" rid="B29">Schileyko (2003)</xref>, 8 = <xref ref-type="bibr" rid="B20">Páll-Gergely et al. (2016)</xref>, 9 = <xref ref-type="bibr" rid="B36">Tanmuangpak et al. (2017)</xref>, 10 = <xref ref-type="bibr" rid="B22">Pholyotha et al. (2018)</xref>, 11 = <xref ref-type="bibr" rid="B24">Pholyotha et al. (2020b)</xref>, 12 = <xref ref-type="bibr" rid="B25">Pholyotha et al. (2020c)</xref>, 13 = <xref ref-type="bibr" rid="B26">Pholyotha et al. (2021a)</xref>, 14 = <xref ref-type="bibr" rid="B27">Pholyotha et al. (2021b)</xref>, and 15 = <xref ref-type="bibr" rid="B34">Sutcharit et al. (2020)</xref>.</p></caption><table id="TID0ES2BG" rules="all"><tbody><tr><th rowspan="1" colspan="1"/><th rowspan="1" colspan="1">Shell size (diameter)</th><th rowspan="1" colspan="1">Periphery</th><th rowspan="1" colspan="1">Shell lobe</th><th rowspan="1" colspan="1"><tp:taxon-name><tp:taxon-name-part taxon-name-part-type="genus" reg="Radula">Radula</tp:taxon-name-part></tp:taxon-name> teeth</th><th rowspan="1" colspan="1">Epiphallic caecum</th><th rowspan="1" colspan="1">Flagellum</th><th rowspan="1" colspan="1">Dart apparatus</th><th rowspan="1" colspan="1">Ref.</th></tr><tr><td rowspan="1" colspan="9">
                      <bold>Family <tp:taxon-name><tp:taxon-name-part taxon-name-part-type="family">Ariophantidae</tp:taxon-name-part></tp:taxon-name> Godwin-Austen, 1883</bold>
                    </td></tr><tr><td rowspan="1" colspan="1"><bold><italic><tp:taxon-name><tp:taxon-name-part taxon-name-part-type="genus" reg="Khasiella">Khasiella</tp:taxon-name-part></tp:taxon-name></italic> Godwin-Austen, 1899 (<italic><tp:taxon-name><tp:taxon-name-part taxon-name-part-type="genus" reg="Helix">Helix</tp:taxon-name-part><tp:taxon-name-part taxon-name-part-type="species" reg="vidua">vidua</tp:taxon-name-part></tp:taxon-name></italic> Hanley &amp; Theobald, 1876)</bold>*</td><td rowspan="1" colspan="1">small to medium</td><td rowspan="1" colspan="1">keeled or subangulate</td><td rowspan="1" colspan="1">short, slightly extended</td><td rowspan="1" colspan="1">central tricuspid, lateral tricuspid, marginal bicuspid</td><td rowspan="1" colspan="1">free bent</td><td rowspan="1" colspan="1">present</td><td rowspan="1" colspan="1">present</td><td rowspan="1" colspan="1">3,6</td></tr><tr><td rowspan="1" colspan="1">
                      <bold><italic><tp:taxon-name><tp:taxon-name-part taxon-name-part-type="genus" reg="Macrochlamys">Macrochlamys</tp:taxon-name-part></tp:taxon-name></italic> Gray, 1847 (<italic><tp:taxon-name><tp:taxon-name-part taxon-name-part-type="genus" reg="Helix">Helix</tp:taxon-name-part><tp:taxon-name-part taxon-name-part-type="species" reg="vitrinoides">vitrinoides</tp:taxon-name-part></tp:taxon-name></italic> Deshayes, 1831)</bold>
                    </td><td rowspan="1" colspan="1">small to large</td><td rowspan="1" colspan="1">round or anglulate</td><td rowspan="1" colspan="1">moderate to long, slender</td><td rowspan="1" colspan="1">central tricuspid, lateral tricuspid, marginal bicuspid</td><td rowspan="1" colspan="1">coiled</td><td rowspan="1" colspan="1">present</td><td rowspan="1" colspan="1">present</td><td rowspan="1" colspan="1">3, 7, 10, 11</td></tr><tr><td rowspan="1" colspan="1"><bold><italic><tp:taxon-name><tp:taxon-name-part taxon-name-part-type="genus" reg="Microcystina">Microcystina</tp:taxon-name-part></tp:taxon-name></italic> Mörch, 1872 (<italic><tp:taxon-name><tp:taxon-name-part taxon-name-part-type="genus" reg="Nanina">Nanina</tp:taxon-name-part><tp:taxon-name-part taxon-name-part-type="species" reg="rinki">rinki</tp:taxon-name-part></tp:taxon-name></italic> Mörch, 1872)</bold>*</td><td rowspan="1" colspan="1">small</td><td rowspan="1" colspan="1">round</td><td rowspan="1" colspan="1">short to moderate, slender</td><td rowspan="1" colspan="1">central tricuspid, laterals tricuspid, marginals bicuspid</td><td rowspan="1" colspan="1">absent</td><td rowspan="1" colspan="1">absent</td><td rowspan="1" colspan="1">present<sup>1</sup></td><td rowspan="1" colspan="1">3, 4, 7</td></tr><tr><td rowspan="1" colspan="1"><bold><italic><tp:taxon-name><tp:taxon-name-part taxon-name-part-type="genus" reg="Sakiella">Sakiella</tp:taxon-name-part></tp:taxon-name></italic> Godwin-Austen, 1908 (<italic><tp:taxon-name><tp:taxon-name-part taxon-name-part-type="genus" reg="Helix">Helix</tp:taxon-name-part><tp:taxon-name-part taxon-name-part-type="species" reg="honesta">honesta</tp:taxon-name-part></tp:taxon-name></italic> Gould, 1846)</bold>*</td><td rowspan="1" colspan="1">medium</td><td rowspan="1" colspan="1">subangulate</td><td rowspan="1" colspan="1">moderate, slender</td><td rowspan="1" colspan="1">central tricuspid, lateral tricuspid, marginal bicuspid</td><td rowspan="1" colspan="1">n.a.</td><td rowspan="1" colspan="1">n.a.</td><td rowspan="1" colspan="1">present</td><td rowspan="1" colspan="1">2, 3, 7</td></tr><tr><td rowspan="1" colspan="1"><bold><italic><tp:taxon-name><tp:taxon-name-part taxon-name-part-type="genus" reg="Sarika">Sarika</tp:taxon-name-part></tp:taxon-name></italic> Godwin-Austen, 1907 (<italic><tp:taxon-name><tp:taxon-name-part taxon-name-part-type="genus" reg="Helix">Helix</tp:taxon-name-part><tp:taxon-name-part taxon-name-part-type="species" reg="resplendens">resplendens</tp:taxon-name-part></tp:taxon-name></italic> Philippi, 1847)</bold>*</td><td rowspan="1" colspan="1">medium to large</td><td rowspan="1" colspan="1">round or angulate</td><td rowspan="1" colspan="1">moderate to long, slender</td><td rowspan="1" colspan="1">central tricuspid, lateral tricuspid, marginal bicuspid</td><td rowspan="1" colspan="1">straight</td><td rowspan="1" colspan="1">present</td><td rowspan="1" colspan="1">present</td><td rowspan="1" colspan="1">3, 11, 6, 12</td></tr><tr><td rowspan="1" colspan="1"><bold><italic><tp:taxon-name><tp:taxon-name-part taxon-name-part-type="genus" reg="Sesara">Sesara</tp:taxon-name-part></tp:taxon-name></italic> Albers, 1860 (<italic><tp:taxon-name><tp:taxon-name-part taxon-name-part-type="genus" reg="Helix">Helix</tp:taxon-name-part><tp:taxon-name-part taxon-name-part-type="species" reg="infrendens">infrendens</tp:taxon-name-part></tp:taxon-name></italic> Gould, 1843)</bold>*</td><td rowspan="1" colspan="1">small to medium</td><td rowspan="1" colspan="1">round, angulate, or carinate</td><td rowspan="1" colspan="1">absent</td><td rowspan="1" colspan="1">central tricuspid, lateral tricuspid, marginal bicuspid</td><td rowspan="1" colspan="1">straight<sup>2</sup></td><td rowspan="1" colspan="1">present</td><td rowspan="1" colspan="1">absent</td><td rowspan="1" colspan="1">2, 3, 5, 6, 9</td></tr><tr><td rowspan="1" colspan="1"><bold><italic><tp:taxon-name><tp:taxon-name-part taxon-name-part-type="genus" reg="Taphrenalla">Taphrenalla</tp:taxon-name-part></tp:taxon-name></italic> Pholyotha &amp; Panha, 2020 (<italic><tp:taxon-name><tp:taxon-name-part taxon-name-part-type="genus" reg="Nanina">Nanina</tp:taxon-name-part><tp:taxon-name-part taxon-name-part-type="species" reg="diadema">diadema</tp:taxon-name-part></tp:taxon-name></italic> Dall, 1897)</bold>*</td><td rowspan="1" colspan="1">medium to large</td><td rowspan="1" colspan="1">round</td><td rowspan="1" colspan="1">long, slender</td><td rowspan="1" colspan="1">central tricuspid, lateral tricuspid, marginal bicuspid</td><td rowspan="1" colspan="1">straight to little bent</td><td rowspan="1" colspan="1">present</td><td rowspan="1" colspan="1">present</td><td rowspan="1" colspan="1">13</td></tr><tr><td rowspan="1" colspan="1">
                      <bold><italic><tp:taxon-name><tp:taxon-name-part taxon-name-part-type="genus" reg="Taphrospira">Taphrospira</tp:taxon-name-part></tp:taxon-name></italic> Blanford, 1904 (<italic><tp:taxon-name><tp:taxon-name-part taxon-name-part-type="genus" reg="Helix">Helix</tp:taxon-name-part><tp:taxon-name-part taxon-name-part-type="species" reg="convallata">convallata</tp:taxon-name-part></tp:taxon-name></italic> Benson, 1856)</bold>
                    </td><td rowspan="1" colspan="1">medium</td><td rowspan="1" colspan="1">round</td><td rowspan="1" colspan="1">long and fairly broad, covering partially</td><td rowspan="1" colspan="1">central tricuspid, laterals tricuspid, marginals bicuspid</td><td rowspan="1" colspan="1">straight</td><td rowspan="1" colspan="1">present</td><td rowspan="1" colspan="1">absent</td><td rowspan="1" colspan="1">3, 6</td></tr><tr><td rowspan="1" colspan="9">
                      <bold>Family <tp:taxon-name><tp:taxon-name-part taxon-name-part-type="family">Helicarionidae</tp:taxon-name-part></tp:taxon-name> Bourguignat, 1877</bold>
                    </td></tr><tr><td rowspan="1" colspan="1"><bold><italic><tp:taxon-name><tp:taxon-name-part taxon-name-part-type="genus" reg="Aenigmatoconcha">Aenigmatoconcha</tp:taxon-name-part></tp:taxon-name></italic> Tumpeesuwan &amp; Tumpeesuwan, 2017 (<italic><tp:taxon-name><tp:taxon-name-part taxon-name-part-type="genus" reg="Aenigmatoconcha">Aenigmatoconcha</tp:taxon-name-part><tp:taxon-name-part taxon-name-part-type="species" reg="clivicola">clivicola</tp:taxon-name-part></tp:taxon-name></italic> Tumpeesuwan &amp; Tumpeesuwan, 2017)</bold>*</td><td rowspan="1" colspan="1">medium</td><td rowspan="1" colspan="1">round</td><td rowspan="1" colspan="1">long, broad, enlarged and covering most of shell</td><td rowspan="1" colspan="1">central monocuspid, lateromarginal monocuspid</td><td rowspan="1" colspan="1">straight</td><td rowspan="1" colspan="1">present</td><td rowspan="1" colspan="1">absent</td><td rowspan="1" colspan="1">14</td></tr><tr><td rowspan="1" colspan="1"><bold><italic><tp:taxon-name><tp:taxon-name-part taxon-name-part-type="genus" reg="Chalepotaxis">Chalepotaxis</tp:taxon-name-part></tp:taxon-name></italic> Ancey, 1887 (<tp:taxon-name><tp:taxon-name-part taxon-name-part-type="genus" reg="Helix">Helix</tp:taxon-name-part><tp:taxon-name-part taxon-name-part-type="species" reg="similaris">similaris</tp:taxon-name-part><tp:taxon-name-part taxon-name-part-type="infraspecific-rank">var.</tp:taxon-name-part><tp:taxon-name-part taxon-name-part-type="variety" reg="infantilis">infantilis</tp:taxon-name-part></tp:taxon-name> Gredler, 1881)</bold>*</td><td rowspan="1" colspan="1">small to medium</td><td rowspan="1" colspan="1">round</td><td rowspan="1" colspan="1">long, broad, enlarged and covering most of shell</td><td rowspan="1" colspan="1">central monocuspid, lateromarginal monocuspid</td><td rowspan="1" colspan="1">straight</td><td rowspan="1" colspan="1">absent</td><td rowspan="1" colspan="1">absent</td><td rowspan="1" colspan="1">8</td></tr><tr><td rowspan="1" colspan="1"><bold><italic><tp:taxon-name><tp:taxon-name-part taxon-name-part-type="genus" reg="Cryptaustenia">Cryptaustenia</tp:taxon-name-part></tp:taxon-name></italic> Cockerell, 1891 (<italic><tp:taxon-name><tp:taxon-name-part taxon-name-part-type="genus" reg="Vitrina">Vitrina</tp:taxon-name-part><tp:taxon-name-part taxon-name-part-type="species" reg="planospira">planospira</tp:taxon-name-part></tp:taxon-name></italic> Benson, 1859 (= <italic><tp:taxon-name><tp:taxon-name-part taxon-name-part-type="genus" reg="Vitrina">Vitrina</tp:taxon-name-part><tp:taxon-name-part taxon-name-part-type="species" reg="succina">succina</tp:taxon-name-part></tp:taxon-name></italic> Reeve, 1862))</bold>*</td><td rowspan="1" colspan="1">small to medium</td><td rowspan="1" colspan="1">round</td><td rowspan="1" colspan="1">long, broad, enlarged and covering most of shell</td><td rowspan="1" colspan="1">central tricuspid, lateral bi- or tricuspid, marginal bicuspid</td><td rowspan="1" colspan="1">absent</td><td rowspan="1" colspan="1">absent</td><td rowspan="1" colspan="1">present<sup>3</sup></td><td rowspan="1" colspan="1">3, 5, 7</td></tr><tr><td rowspan="1" colspan="1"><bold><italic><tp:taxon-name><tp:taxon-name-part taxon-name-part-type="genus" reg="Durgella">Durgella</tp:taxon-name-part></tp:taxon-name></italic> Blanford, 1863 (<italic><tp:taxon-name><tp:taxon-name-part taxon-name-part-type="genus" reg="Helix">Helix</tp:taxon-name-part><tp:taxon-name-part taxon-name-part-type="species" reg="levicula">levicula</tp:taxon-name-part></tp:taxon-name></italic> Benson, 1859)</bold>*</td><td rowspan="1" colspan="1">small to medium</td><td rowspan="1" colspan="1">round</td><td rowspan="1" colspan="1">long, broad, enlarged and covering most of shell</td><td rowspan="1" colspan="1">central unicuspid, lateromarginal teeth bicuspid with numerous cusps on the outer side</td><td rowspan="1" colspan="1">straight</td><td rowspan="1" colspan="1">absent</td><td rowspan="1" colspan="1">present<sup>4</sup></td><td rowspan="1" colspan="1">3, 5, 6</td></tr><tr><td rowspan="1" colspan="1"><bold><italic><tp:taxon-name><tp:taxon-name-part taxon-name-part-type="genus" reg="Holkeion">Holkeion</tp:taxon-name-part></tp:taxon-name></italic> Godwin-Austen, 1908 (<italic><tp:taxon-name><tp:taxon-name-part taxon-name-part-type="genus" reg="Helix">Helix</tp:taxon-name-part><tp:taxon-name-part taxon-name-part-type="species" reg="anceps">anceps</tp:taxon-name-part></tp:taxon-name></italic> Gould, 1843)</bold>*</td><td rowspan="1" colspan="1">medium to large</td><td rowspan="1" colspan="1">sharply angulate</td><td rowspan="1" colspan="1">short to moderate, slender</td><td rowspan="1" colspan="1">central tricuspid, lateral tricuspid, marginal bicuspid</td><td rowspan="1" colspan="1">absent</td><td rowspan="1" colspan="1">present</td><td rowspan="1" colspan="1">present</td><td rowspan="1" colspan="1">3,7</td></tr><tr><td rowspan="1" colspan="1"><bold><italic><tp:taxon-name><tp:taxon-name-part taxon-name-part-type="genus" reg="Sitala">Sitala</tp:taxon-name-part></tp:taxon-name></italic> Adams, 1865 (<italic><tp:taxon-name><tp:taxon-name-part taxon-name-part-type="genus" reg="Helix">Helix</tp:taxon-name-part><tp:taxon-name-part taxon-name-part-type="species" reg="infula">infula</tp:taxon-name-part></tp:taxon-name></italic> Benson, 1848)</bold>*</td><td rowspan="1" colspan="1">small to medium</td><td rowspan="1" colspan="1">subangulate or carinate</td><td rowspan="1" colspan="1">short, slightly extended</td><td rowspan="1" colspan="1">central tricuspid, lateromarginal teeth pointed with 2–5 cusps on the outer side</td><td rowspan="1" colspan="1">straight</td><td rowspan="1" colspan="1">absent</td><td rowspan="1" colspan="1">absent<sup>5</sup></td><td rowspan="1" colspan="1">2,3</td></tr><tr><td rowspan="1" colspan="1"><bold><italic>Sophina</italic> Benson, 1859 (<italic><tp:taxon-name><tp:taxon-name-part taxon-name-part-type="genus" reg="Helix">Helix</tp:taxon-name-part><tp:taxon-name-part taxon-name-part-type="species" reg="schistostelis">schistostelis</tp:taxon-name-part></tp:taxon-name></italic> Benson, 1859)</bold>*</td><td rowspan="1" colspan="1">small to medium</td><td rowspan="1" colspan="1">round</td><td rowspan="1" colspan="1">long, broad, enlarged and covering most of shell</td><td rowspan="1" colspan="1">central monocuspid, lateromarginal monocuspid</td><td rowspan="1" colspan="1">straight</td><td rowspan="1" colspan="1">absent</td><td rowspan="1" colspan="1">present</td><td rowspan="1" colspan="1">2,3,15</td></tr><tr><td rowspan="1" colspan="1"><bold><italic><tp:taxon-name><tp:taxon-name-part taxon-name-part-type="genus" reg="Burmochlamys">Burmochlamys</tp:taxon-name-part></tp:taxon-name></italic> gen. nov. (<italic><tp:taxon-name><tp:taxon-name-part taxon-name-part-type="genus" reg="Burmochlamys">Burmochlamys</tp:taxon-name-part><tp:taxon-name-part taxon-name-part-type="species" reg="fasciola">fasciola</tp:taxon-name-part></tp:taxon-name></italic> sp. nov.)</bold>*</td><td rowspan="1" colspan="1">small</td><td rowspan="1" colspan="1">round</td><td rowspan="1" colspan="1">short to moderate, slender</td><td rowspan="1" colspan="1">central monocuspid, lateromarginal monocuspid</td><td rowspan="1" colspan="1">straight</td><td rowspan="1" colspan="1">absent</td><td rowspan="1" colspan="1">present</td><td rowspan="1" colspan="1">1</td></tr></tbody></table><table-wrap-foot><fn><p>* Genitalia of the type species were examined. <sup>1</sup><italic><tp:taxon-name><tp:taxon-name-part taxon-name-part-type="genus" reg="Microcystina">Microcystina</tp:taxon-name-part><tp:taxon-name-part taxon-name-part-type="species" reg="bintennensis">bintennensis</tp:taxon-name-part></tp:taxon-name></italic> Godwin-Austen, 1899 does not have dart apparatus (see <xref ref-type="bibr" rid="B3">Blanford and Godwin-Austen 1908</xref>). <sup>2</sup><italic><tp:taxon-name><tp:taxon-name-part taxon-name-part-type="genus" reg="Sesara">Sesara</tp:taxon-name-part><tp:taxon-name-part taxon-name-part-type="species" reg="parva">parva</tp:taxon-name-part></tp:taxon-name></italic> Solem, 1966 has a spirally coiled epiphallic caecum (<xref ref-type="bibr" rid="B30">Solem 1966</xref>). <sup>3</sup><italic><tp:taxon-name><tp:taxon-name-part taxon-name-part-type="genus" reg="Cryptaustenia">Cryptaustenia</tp:taxon-name-part><tp:taxon-name-part taxon-name-part-type="species" reg="gadinodromica">gadinodromica</tp:taxon-name-part></tp:taxon-name></italic> Solem, 1966 does not have dart apparatus (<xref ref-type="bibr" rid="B30">Solem 1966</xref>). <sup>4</sup><italic><tp:taxon-name><tp:taxon-name-part taxon-name-part-type="genus" reg="Durgella">Durgella</tp:taxon-name-part><tp:taxon-name-part taxon-name-part-type="species" reg="assamica">assamica</tp:taxon-name-part></tp:taxon-name></italic> Godwin-Austen, 1881 and <italic><tp:taxon-name><tp:taxon-name-part taxon-name-part-type="genus" reg="Durgella">D.</tp:taxon-name-part><tp:taxon-name-part taxon-name-part-type="species" reg="rogersi">rogersi</tp:taxon-name-part></tp:taxon-name></italic> Godwin-Austen, 1907 do not have dart apparatus (<xref ref-type="bibr" rid="B3">Blanford and Godwin-Austen 1908</xref>). <sup>5</sup><italic><tp:taxon-name><tp:taxon-name-part taxon-name-part-type="genus" reg="Sitala">Sitala</tp:taxon-name-part><tp:taxon-name-part taxon-name-part-type="species" reg="attegia">attegia</tp:taxon-name-part></tp:taxon-name></italic> (Benson, 1859) has a well-developed dart apparatus (<xref ref-type="bibr" rid="B32">Stoliczka 1871</xref>; <xref ref-type="bibr" rid="B3">Blanford and Godwin-Austen 1908</xref>).</p></fn></table-wrap-foot></table-wrap><p>As observed in the field, we searched after rain and found the snails climbing on the limestone walls or hiding under the slope of rocks (Fig. <xref ref-type="fig" rid="F4">4A</xref>). Regarding the simultaneous hermaphroditism, many copulating pairs were also discovered (Fig. <xref ref-type="fig" rid="F4">4B</xref>). Information on its natural predators and parasites remains scarce, but the carnivorous streptaxid snails were found sympatrically in some localities (Fig. <xref ref-type="fig" rid="F4">4C, D</xref>).</p><fig id="F4" position="float" orientation="portrait"><object-id xmlns:xlink="http://www.w3.org/1999/xlink" content-type="doi" xlink:type="simple">10.3897/zookeys.1110.82461.figure4</object-id><object-id xmlns:xlink="http://www.w3.org/1999/xlink" content-type="arpha" xlink:type="simple">8E2D0414-1984-50FF-A1DD-311CDD2FBE1B</object-id><label>Figure 4.</label><caption><p><bold>A</bold> adult of <italic><tp:taxon-name><tp:taxon-name-part taxon-name-part-type="genus" reg="Burmochlamys">B.</tp:taxon-name-part><tp:taxon-name-part taxon-name-part-type="species" reg="moulmeinica">moulmeinica</tp:taxon-name-part></tp:taxon-name></italic> sp. nov. while climbing slowly on the karst wall after raining <abbrev xmlns:xlink="http://www.w3.org/1999/xlink" xlink:title="atrium" id="ABBRID0EAZAG" xlink:type="simple">at</abbrev> Lun Nya Pagoda <bold>B</bold> mating pairs of <italic><tp:taxon-name><tp:taxon-name-part taxon-name-part-type="genus" reg="Burmochlamys">B.</tp:taxon-name-part><tp:taxon-name-part taxon-name-part-type="species" reg="versicolor">versicolor</tp:taxon-name-part></tp:taxon-name></italic> sp. nov. on the karst wall <abbrev xmlns:xlink="http://www.w3.org/1999/xlink" xlink:title="atrium" id="ABBRID0ERZAG" xlink:type="simple">at</abbrev> Bayin Nyi Cave <bold>C</bold><italic><tp:taxon-name><tp:taxon-name-part taxon-name-part-type="genus" reg="Burmochlamys">B.</tp:taxon-name-part><tp:taxon-name-part taxon-name-part-type="species" reg="versicolor">versicolor</tp:taxon-name-part></tp:taxon-name></italic> sp. nov. eaten by the carnivorous snail <italic><tp:taxon-name><tp:taxon-name-part taxon-name-part-type="genus" reg="Carinartemis">Carinartemis</tp:taxon-name-part></tp:taxon-name></italic> sp. on the karst wall <abbrev xmlns:xlink="http://www.w3.org/1999/xlink" xlink:title="atrium" id="ABBRID0EJ1AG" xlink:type="simple">at</abbrev> Bayin Nyi Cave <bold>D</bold><italic><tp:taxon-name><tp:taxon-name-part taxon-name-part-type="genus" reg="Burmochlamys">B.</tp:taxon-name-part><tp:taxon-name-part taxon-name-part-type="species" reg="cassidula">cassidula</tp:taxon-name-part></tp:taxon-name></italic> eaten by the carnivorous snail <italic><tp:taxon-name><tp:taxon-name-part taxon-name-part-type="genus" reg="Haploptychius">Haploptychius</tp:taxon-name-part></tp:taxon-name></italic> sp. on the karst wall <abbrev xmlns:xlink="http://www.w3.org/1999/xlink" xlink:title="atrium" id="ABBRID0EB2AG" xlink:type="simple">at</abbrev> Kaw Gon Cave.</p></caption><graphic xmlns:xlink="http://www.w3.org/1999/xlink" xlink:href="zookeys-1110-001_article-82461__-g004.jpg" position="float" orientation="portrait" xlink:type="simple" id="oo_709570.jpg"><uri content-type="original_file" xlink:type="simple">https://binary.pensoft.net/fig/709570</uri></graphic></fig></tp:treatment-sec><tp:treatment-sec><!--Section generated to contain objects referenced in tp:taxon-treatment.--><fig id="F1" position="float" orientation="portrait"><object-id xmlns:xlink="http://www.w3.org/1999/xlink" content-type="doi" xlink:type="simple">10.3897/zookeys.1110.82461.figure1</object-id><object-id xmlns:xlink="http://www.w3.org/1999/xlink" content-type="arpha" xlink:type="simple">A30DB2E9-B4D5-594D-8F10-4EFC9C897DDD</object-id><label>Figure 1.</label><caption><p>Map of the Salween River basin (known as Thanlwin River) in the southeastern Myanmar showing the sampling sites. Coloured triangles indicate the localities recorded for each <italic><tp:taxon-name><tp:taxon-name-part taxon-name-part-type="genus" reg="Burmochlamys">Burmochlamys</tp:taxon-name-part></tp:taxon-name></italic> species. White circles indicate the localities recorded for <italic>Sophina</italic> species. White squares indicate the sampling localities with no records of both <italic>Sophina</italic> and <italic><tp:taxon-name><tp:taxon-name-part taxon-name-part-type="genus" reg="Burmochlamys">Burmochlamys</tp:taxon-name-part></tp:taxon-name></italic> species.</p></caption><graphic xmlns:xlink="http://www.w3.org/1999/xlink" xlink:href="zookeys-1110-001_article-82461__-g001.jpg" position="float" orientation="portrait" xlink:type="simple" id="oo_709567.jpg"><uri content-type="original_file" xlink:type="simple">https://binary.pensoft.net/fig/709567</uri></graphic></fig><fig id="F2" position="float" orientation="portrait"><object-id xmlns:xlink="http://www.w3.org/1999/xlink" content-type="doi" xlink:type="simple">10.3897/zookeys.1110.82461.figure2</object-id><object-id xmlns:xlink="http://www.w3.org/1999/xlink" content-type="arpha" xlink:type="simple">78C8E056-7436-5F56-96B1-4679BBDA6E52</object-id><label>Figure 2.</label><caption><p>Habitat of some species of <italic><tp:taxon-name><tp:taxon-name-part taxon-name-part-type="genus" reg="Burmochlamys">Burmochlamys</tp:taxon-name-part></tp:taxon-name></italic> gen. nov. in the karst basin of Hpa-An, Kayin State, Myanmar. <bold>A</bold> type locality of <italic><tp:taxon-name><tp:taxon-name-part taxon-name-part-type="genus" reg="Burmochlamys">B.</tp:taxon-name-part><tp:taxon-name-part taxon-name-part-type="species" reg="fasciola">fasciola</tp:taxon-name-part></tp:taxon-name></italic> sp. nov. <abbrev xmlns:xlink="http://www.w3.org/1999/xlink" xlink:title="atrium" id="ABBRID0EWGAC" xlink:type="simple">at</abbrev> Bardai Mountain and microhabitat structure of the karst wall <bold>B</bold> newly discovered locality of <italic><tp:taxon-name><tp:taxon-name-part taxon-name-part-type="genus" reg="Burmochlamys">B.</tp:taxon-name-part><tp:taxon-name-part taxon-name-part-type="species" reg="poongee">poongee</tp:taxon-name-part></tp:taxon-name></italic><abbrev xmlns:xlink="http://www.w3.org/1999/xlink" xlink:title="atrium" id="ABBRID0EHHAC" xlink:type="simple">at</abbrev> Kaw Ka Thaung Cave <bold>C</bold> type locality of <italic><tp:taxon-name><tp:taxon-name-part taxon-name-part-type="genus" reg="Burmochlamys">B.</tp:taxon-name-part><tp:taxon-name-part taxon-name-part-type="species" reg="albida">albida</tp:taxon-name-part></tp:taxon-name></italic> sp. nov. <abbrev xmlns:xlink="http://www.w3.org/1999/xlink" xlink:title="atrium" id="ABBRID0EYHAC" xlink:type="simple">at</abbrev> Waiponla Monastery <bold>D</bold> type locality of <italic><tp:taxon-name><tp:taxon-name-part taxon-name-part-type="genus" reg="Burmochlamys">B.</tp:taxon-name-part><tp:taxon-name-part taxon-name-part-type="species" reg="moulmeinica">moulmeinica</tp:taxon-name-part></tp:taxon-name></italic> sp. nov. <abbrev xmlns:xlink="http://www.w3.org/1999/xlink" xlink:title="atrium" id="ABBRID0EJIAC" xlink:type="simple">at</abbrev> Lun Nya Pagoda <bold>E</bold> type locality of <italic><tp:taxon-name><tp:taxon-name-part taxon-name-part-type="genus" reg="Burmochlamys">B.</tp:taxon-name-part><tp:taxon-name-part taxon-name-part-type="species" reg="versicolor">versicolor</tp:taxon-name-part></tp:taxon-name></italic> sp. nov. <abbrev xmlns:xlink="http://www.w3.org/1999/xlink" xlink:title="atrium" id="ABBRID0E1IAC" xlink:type="simple">at</abbrev> Bayin Nyi Cave. Photos by Ruttapon Srisonchai.</p></caption><graphic xmlns:xlink="http://www.w3.org/1999/xlink" xlink:href="zookeys-1110-001_article-82461__-g002.jpg" position="float" orientation="portrait" xlink:type="simple" id="oo_709568.jpg"><uri content-type="original_file" xlink:type="simple">https://binary.pensoft.net/fig/709568</uri></graphic></fig></tp:treatment-sec><ref-list><ref id="B20"><mixed-citation xmlns:xlink="http://www.w3.org/1999/xlink" xlink:type="simple"><person-group><name name-style="western"><surname>Páll-Gergely</surname><given-names>B</given-names></name><name name-style="western"><surname>Fehér</surname><given-names>Z</given-names></name><name name-style="western"><surname>Otani</surname><given-names>JU</given-names></name><name name-style="western"><surname>Asami</surname><given-names>T</given-names></name></person-group> (<year>2016</year>) <article-title>An integrative taxonomic approach to infer the systematic position of <italic><tp:taxon-name><tp:taxon-name-part taxon-name-part-type="genus">Chalepotaxis</tp:taxon-name-part></tp:taxon-name></italic> Ancey, 1887 (<tp:taxon-name><tp:taxon-name-part taxon-name-part-type="class">Gastropoda</tp:taxon-name-part></tp:taxon-name>: <tp:taxon-name><tp:taxon-name-part taxon-name-part-type="order">Stylommatophora</tp:taxon-name-part></tp:taxon-name>: <tp:taxon-name><tp:taxon-name-part taxon-name-part-type="family">Helicarionidae</tp:taxon-name-part></tp:taxon-name>).</article-title><source>Molluscan Research</source><volume>37</volume>(<issue>2</issue>): <fpage>113</fpage>–<lpage>119</lpage>. <ext-link xlink:type="simple" ext-link-type="doi" xlink:href="10.1080/13235818.2016.1234996">https://doi.org/10.1080/13235818.2016.1234996</ext-link></mixed-citation></ref><ref id="B34"><mixed-citation xmlns:xlink="http://www.w3.org/1999/xlink" xlink:type="simple"><person-group><name name-style="western"><surname>Sutcharit</surname><given-names>C</given-names></name><name name-style="western"><surname>Jeratthitikul</surname><given-names>E</given-names></name><name name-style="western"><surname>Pholyotha</surname><given-names>A</given-names></name><name name-style="western"><surname>Lin</surname><given-names>A</given-names></name><name name-style="western"><surname>Panha</surname><given-names>S</given-names></name></person-group> (<year>2020</year>) <article-title>Molecular phylogeny reveals high diversity and endemism in the limestone karst-restricted land snail genus <italic>Sophina</italic> Benson, 1859 from Myanmar (<tp:taxon-name><tp:taxon-name-part taxon-name-part-type="suborder">Eupulmonata</tp:taxon-name-part></tp:taxon-name>: <tp:taxon-name><tp:taxon-name-part taxon-name-part-type="family">Helicarionidae</tp:taxon-name-part></tp:taxon-name>), with description of four new species.</article-title><source>Journal of Zoological Systematics and Evolutionary Research</source><volume>58</volume>(<issue>4</issue>): <fpage>957</fpage>–<lpage>981</lpage>. <ext-link xlink:type="simple" ext-link-type="doi" xlink:href="10.1111/jzs.12420">https://doi.org/10.1111/jzs.12420</ext-link></mixed-citation></ref><ref id="B27"><mixed-citation xmlns:xlink="http://www.w3.org/1999/xlink" xlink:type="simple"><person-group><name name-style="western"><surname>Pholyotha</surname><given-names>A</given-names></name><name name-style="western"><surname>Sutcharit</surname><given-names>C</given-names></name><name name-style="western"><surname>Tongkerd</surname><given-names>P</given-names></name><name name-style="western"><surname>Panha</surname><given-names>S</given-names></name></person-group> (<year>2021b</year>) <article-title>Systematic revision of the limestone karst-restricted land snail genus <italic><tp:taxon-name><tp:taxon-name-part taxon-name-part-type="genus">Aenigmatoconcha</tp:taxon-name-part></tp:taxon-name></italic> (<tp:taxon-name><tp:taxon-name-part taxon-name-part-type="suborder">Eupulmonata</tp:taxon-name-part></tp:taxon-name>: <tp:taxon-name><tp:taxon-name-part taxon-name-part-type="family">Helicarionidae</tp:taxon-name-part></tp:taxon-name>), with description of a new species.</article-title><source>European Journal of Taxonomy</source><volume>767</volume>: <fpage>55</fpage>–<lpage>82</lpage>. <ext-link xlink:type="simple" ext-link-type="doi" xlink:href="10.5852/ejt.2021.767.1487">https://doi.org/10.5852/ejt.2021.767.1487</ext-link></mixed-citation></ref><ref id="B32"><mixed-citation xmlns:xlink="http://www.w3.org/1999/xlink" xlink:type="simple"><person-group><name name-style="western"><surname>Stoliczka</surname><given-names>F</given-names></name></person-group> (<year>1871</year>) Notes on terrestrial <tp:taxon-name><tp:taxon-name-part taxon-name-part-type="phylum">Mollusca</tp:taxon-name-part></tp:taxon-name> from the neighbourhood of Moulmein (Tenasserim provinces), with description of new species. Journal of the Asiatic Society of Bengal 40: 143–177, 217–259.</mixed-citation></ref><ref id="B3"><mixed-citation xmlns:xlink="http://www.w3.org/1999/xlink" xlink:type="simple"><person-group><name name-style="western"><surname>Blanford</surname><given-names>WT</given-names></name><name name-style="western"><surname>Godwin-Austen</surname><given-names>HH</given-names></name></person-group> (<year>1908</year>) <source>The Fauna of British India, including Ceylon and Burma. <tp:taxon-name><tp:taxon-name-part taxon-name-part-type="phylum">Mollusca</tp:taxon-name-part></tp:taxon-name>. <tp:taxon-name><tp:taxon-name-part taxon-name-part-type="family">Testacellidae</tp:taxon-name-part></tp:taxon-name> and <tp:taxon-name><tp:taxon-name-part taxon-name-part-type="family">Zonitidae</tp:taxon-name-part></tp:taxon-name>.</source><publisher-name>Taylor and Francis</publisher-name>, <publisher-loc>London</publisher-loc>, <size units="page">311 pp</size>. <ext-link xlink:type="simple" ext-link-type="doi" xlink:href="10.5962/bhl.title.13103">https://doi.org/10.5962/bhl.title.13103</ext-link></mixed-citation></ref><ref id="B42"><mixed-citation xmlns:xlink="http://www.w3.org/1999/xlink" xlink:type="simple"><person-group><name name-style="western"><surname>van Benthem Jutting</surname><given-names>WSS</given-names></name></person-group> (<year>1950</year>) <article-title>Systematic studies on the non-marine <tp:taxon-name><tp:taxon-name-part taxon-name-part-type="phylum">Mollusca</tp:taxon-name-part></tp:taxon-name> of the Indo-Australian Archipelago. II Critical revision of the Javanese pulmonate landshells of the families <tp:taxon-name><tp:taxon-name-part taxon-name-part-type="family">Helicarionidae</tp:taxon-name-part></tp:taxon-name>, <tp:taxon-name><tp:taxon-name-part taxon-name-part-type="family">Pleurodontidae</tp:taxon-name-part></tp:taxon-name>, <tp:taxon-name><tp:taxon-name-part taxon-name-part-type="family">Fruticicolidae</tp:taxon-name-part></tp:taxon-name> and <tp:taxon-name><tp:taxon-name-part taxon-name-part-type="family">Streptaxidae</tp:taxon-name-part></tp:taxon-name>.</article-title><source>Treubia</source><volume>20</volume>: <fpage>381</fpage>–<lpage>505</lpage>. <ext-link xlink:type="simple" ext-link-type="uri" xlink:href="http://e-journal.biologi.lipi.go.id/index.php/treubia/article/view/2634/2270">http://e-journal.biologi.lipi.go.id/index.php/treubia/article/view/2634/2270</ext-link></mixed-citation></ref><ref id="B30"><mixed-citation xmlns:xlink="http://www.w3.org/1999/xlink" xlink:type="simple"><person-group><name name-style="western"><surname>Solem</surname><given-names>A</given-names></name></person-group> (<year>1966</year>) <article-title>Some non-marine mollusks from Thailand.</article-title><source>Spolia Zoologia Musei Hauniensis</source><volume>24</volume>: <fpage>1</fpage>–<lpage>110</lpage>.</mixed-citation></ref><ref id="B28"><mixed-citation xmlns:xlink="http://www.w3.org/1999/xlink" xlink:type="simple"><person-group><name name-style="western"><surname>Schileyko</surname><given-names>AA</given-names></name></person-group> (<year>2002</year>) Treatise on recent terrestrial pulmonated mollusks. Part 9. <tp:taxon-name><tp:taxon-name-part taxon-name-part-type="family">Helicarionidae</tp:taxon-name-part></tp:taxon-name>, <tp:taxon-name><tp:taxon-name-part taxon-name-part-type="family">Gymnarionidae</tp:taxon-name-part></tp:taxon-name>, <tp:taxon-name><tp:taxon-name-part taxon-name-part-type="family">Rhysotinidae</tp:taxon-name-part></tp:taxon-name>, <tp:taxon-name><tp:taxon-name-part taxon-name-part-type="family">Ariophantidae</tp:taxon-name-part></tp:taxon-name>. Ruthenica (Supplement 2): 1167–1307.</mixed-citation></ref><ref id="B29"><mixed-citation xmlns:xlink="http://www.w3.org/1999/xlink" xlink:type="simple"><person-group><name name-style="western"><surname>Schileyko</surname><given-names>AA</given-names></name></person-group> (<year>2003</year>) Treatise on recent terrestrial pulmonate molluscs. Part 10. <tp:taxon-name><tp:taxon-name-part taxon-name-part-type="family">Ariophantidae</tp:taxon-name-part></tp:taxon-name>, <tp:taxon-name><tp:taxon-name-part taxon-name-part-type="family">Ostracolethidae</tp:taxon-name-part></tp:taxon-name>, <tp:taxon-name><tp:taxon-name-part taxon-name-part-type="family">Ryssotidae</tp:taxon-name-part></tp:taxon-name>, <tp:taxon-name><tp:taxon-name-part taxon-name-part-type="family">Milacidae</tp:taxon-name-part></tp:taxon-name>, <tp:taxon-name><tp:taxon-name-part taxon-name-part-type="family">Dyakiidae</tp:taxon-name-part></tp:taxon-name>, <tp:taxon-name><tp:taxon-name-part taxon-name-part-type="family">Staffordiidae</tp:taxon-name-part></tp:taxon-name>, <tp:taxon-name><tp:taxon-name-part taxon-name-part-type="family">Gastrodontidae</tp:taxon-name-part></tp:taxon-name>, <tp:taxon-name><tp:taxon-name-part taxon-name-part-type="family">Zonitidae</tp:taxon-name-part></tp:taxon-name>, <tp:taxon-name><tp:taxon-name-part taxon-name-part-type="family">Daudebardiidae</tp:taxon-name-part></tp:taxon-name>, <tp:taxon-name><tp:taxon-name-part taxon-name-part-type="family">Parmacellidae</tp:taxon-name-part></tp:taxon-name>. Ruthenica (Supplement 2): 1309–1466.</mixed-citation></ref><ref id="B36"><mixed-citation xmlns:xlink="http://www.w3.org/1999/xlink" xlink:type="simple"><person-group><name name-style="western"><surname>Tanmuangpak</surname><given-names>K</given-names></name><name name-style="western"><surname>Tumpeesuwan</surname><given-names>C</given-names></name><name name-style="western"><surname>Tumpeesuwan</surname><given-names>S</given-names></name></person-group> (<year>2017</year>) <article-title>A new species of <italic><tp:taxon-name><tp:taxon-name-part taxon-name-part-type="genus">Sesara</tp:taxon-name-part></tp:taxon-name></italic> Albers, 1860 from northeastern Thailand (<tp:taxon-name><tp:taxon-name-part taxon-name-part-type="order">Stylommatophora</tp:taxon-name-part></tp:taxon-name>: <tp:taxon-name><tp:taxon-name-part taxon-name-part-type="family">Helicarionidae</tp:taxon-name-part></tp:taxon-name>).</article-title><source>Molluscan Research</source><volume>37</volume>(<issue>1</issue>): <fpage>1</fpage>–<lpage>7</lpage>. <ext-link xlink:type="simple" ext-link-type="doi" xlink:href="10.1080/13235818.2016.1155431">https://doi.org/10.1080/13235818.2016.1155431</ext-link></mixed-citation></ref><ref id="B22"><mixed-citation xmlns:xlink="http://www.w3.org/1999/xlink" xlink:type="simple"><person-group><name name-style="western"><surname>Pholyotha</surname><given-names>A</given-names></name><name name-style="western"><surname>Sutcharit</surname><given-names>C</given-names></name><name name-style="western"><surname>Panha</surname><given-names>S</given-names></name></person-group> (<year>2018</year>) <article-title>The land snail genus <italic><tp:taxon-name><tp:taxon-name-part taxon-name-part-type="genus">Macrochlamys</tp:taxon-name-part></tp:taxon-name></italic> Gray, 1847 from Thailand, with descriptions of five new species (<tp:taxon-name><tp:taxon-name-part taxon-name-part-type="infraclass">Pulmonata</tp:taxon-name-part></tp:taxon-name>: <tp:taxon-name><tp:taxon-name-part taxon-name-part-type="family">Ariophantidae</tp:taxon-name-part></tp:taxon-name>).</article-title><source>The Raffles Bulletin of Zoology</source><volume>66</volume>: <fpage>763</fpage>–<lpage>781</lpage>.</mixed-citation></ref><ref id="B24"><mixed-citation xmlns:xlink="http://www.w3.org/1999/xlink" xlink:type="simple"><person-group><name name-style="western"><surname>Pholyotha</surname><given-names>A</given-names></name><name name-style="western"><surname>Sutcharit</surname><given-names>C</given-names></name><name name-style="western"><surname>Tongkerd</surname><given-names>P</given-names></name><name name-style="western"><surname>Lin</surname><given-names>A</given-names></name><name name-style="western"><surname>Panha</surname><given-names>S</given-names></name></person-group> (<year>2020b</year>) <article-title>Taxonomic revision of the land snail genera <italic><tp:taxon-name><tp:taxon-name-part taxon-name-part-type="genus">Macrochlamys</tp:taxon-name-part></tp:taxon-name></italic> Gray, 1847 and <italic><tp:taxon-name><tp:taxon-name-part taxon-name-part-type="genus">Sarika</tp:taxon-name-part></tp:taxon-name></italic> Godwin-Austen, 1907 (<tp:taxon-name><tp:taxon-name-part taxon-name-part-type="suborder">Eupulmonata</tp:taxon-name-part></tp:taxon-name>: <tp:taxon-name><tp:taxon-name-part taxon-name-part-type="family">Ariophantidae</tp:taxon-name-part></tp:taxon-name>) from Southeastern Myanmar, with descriptions of three new species.</article-title><source>Molluscan Research</source><volume>40</volume>(<issue>2</issue>): <fpage>183</fpage>–<lpage>204</lpage>. <ext-link xlink:type="simple" ext-link-type="doi" xlink:href="10.1080/13235818.2020.1723041">https://doi.org/10.1080/13235818.2020.1723041</ext-link></mixed-citation></ref><ref id="B25"><mixed-citation xmlns:xlink="http://www.w3.org/1999/xlink" xlink:type="simple"><person-group><name name-style="western"><surname>Pholyotha</surname><given-names>A</given-names></name><name name-style="western"><surname>Sutcharit</surname><given-names>C</given-names></name><name name-style="western"><surname>Tongkerd</surname><given-names>P</given-names></name><name name-style="western"><surname>Panha</surname><given-names>S</given-names></name></person-group> (<year>2020c</year>) <article-title>Integrative taxonomic revision of the land snail genus <italic><tp:taxon-name><tp:taxon-name-part taxon-name-part-type="genus">Sarika</tp:taxon-name-part></tp:taxon-name></italic> Godwin-Austen, 1907 in Thailand, with descriptions of nine new species (<tp:taxon-name><tp:taxon-name-part taxon-name-part-type="suborder">Eupulmonata</tp:taxon-name-part></tp:taxon-name>, <tp:taxon-name><tp:taxon-name-part taxon-name-part-type="family">Ariophantidae</tp:taxon-name-part></tp:taxon-name>).</article-title><source>ZooKeys</source><volume>976</volume>: <fpage>1</fpage>–<lpage>100</lpage>. <ext-link xlink:type="simple" ext-link-type="doi" xlink:href="10.3897/zookeys.976.53859">https://doi.org/10.3897/zookeys.976.53859</ext-link></mixed-citation></ref><ref id="B26"><mixed-citation xmlns:xlink="http://www.w3.org/1999/xlink" xlink:type="simple"><person-group><name name-style="western"><surname>Pholyotha</surname><given-names>A</given-names></name><name name-style="western"><surname>Sutcharit</surname><given-names>C</given-names></name><name name-style="western"><surname>Tongkerd</surname><given-names>P</given-names></name><name name-style="western"><surname>Jeratthitikul</surname><given-names>E</given-names></name><name name-style="western"><surname>Panha</surname><given-names>S</given-names></name></person-group> (<year>2021a</year>) <article-title>Integrative systematics reveals the new land-snail genus <italic><tp:taxon-name><tp:taxon-name-part taxon-name-part-type="genus">Taphrenalla</tp:taxon-name-part></tp:taxon-name></italic> (<tp:taxon-name><tp:taxon-name-part taxon-name-part-type="suborder">Eupulmonata</tp:taxon-name-part></tp:taxon-name>: <tp:taxon-name><tp:taxon-name-part taxon-name-part-type="family">Ariophantidae</tp:taxon-name-part></tp:taxon-name>) with a description of nine new species from Thailand.</article-title><source>Contributions to Zoology</source><volume>90</volume>(<issue>1</issue>): <fpage>21</fpage>–<lpage>69</lpage>. <ext-link xlink:type="simple" ext-link-type="doi" xlink:href="10.1163/18759866-BJA10013">https://doi.org/10.1163/18759866-BJA10013</ext-link></mixed-citation></ref></ref-list></tp:taxon-treatment>
