# Supplementary material for: ﻿Uncovering local endemism from southeastern Myanmar: description of the new karst-associated terrestrial snail genus Burmochlamys (Eupulmonata, Helicarionidae)
Source: Zookeys. 2022 Jul 4;1110:1–37. doi: 10.3897/zookeys.1110.82461 (PMC9848772; doi:10.3897/zookeys.1110.82461)
Supplement: XML Treatment for Burmochlamys cassidula [file zookeys.1110.82461-treatment2.xml]

<!DOCTYPE tp:taxon-treatment
  PUBLIC "-//TaxonX//DTD Taxonomic Treatment Publishing DTD v0 20100105//EN" "tax-treatment-NSO.dtd">
<tp:taxon-treatment xmlns:tp="http://www.plazi.org/taxpub"><tp:treatment-meta><kwd-group><label>Taxon classification</label><kwd>
                <named-content content-type="kingdom">Animalia</named-content>
              </kwd><kwd>
                <named-content content-type="order">Eupulmonata</named-content>
              </kwd><kwd>
                <named-content content-type="family">Helicarionidae</named-content>
              </kwd></kwd-group><mixed-citation publication-type="journal"><person-group><name><surname>Pholyotha</surname><given-names>Arthit</given-names></name><name><surname>Sutcharit</surname><given-names>Chirasak</given-names></name><name><surname>Lin</surname><given-names>Aung</given-names></name><name><surname>Panha</surname><given-names>Somsak</given-names></name></person-group><article-title>﻿Uncovering local endemism from southeastern Myanmar: description of the new karst-associated terrestrial snail genus <italic><tp:taxon-name><tp:taxon-name-part taxon-name-part-type="genus" reg="Burmochlamys">Burmochlamys</tp:taxon-name-part></tp:taxon-name></italic> (<tp:taxon-name><tp:taxon-name-part taxon-name-part-type="order">Eupulmonata</tp:taxon-name-part></tp:taxon-name>, <tp:taxon-name><tp:taxon-name-part taxon-name-part-type="family">Helicarionidae</tp:taxon-name-part></tp:taxon-name>)</article-title><source>Zookeys</source><day>04</day><month>07</month><year>2022</year><volume>1110</volume><fpage>1</fpage><lpage>37</lpage><pub-id pub-id-type="doi">10.3897/zookeys.1110.82461</pub-id></mixed-citation></tp:treatment-meta><tp:nomenclature><label>﻿</label><tp:taxon-name>
              <object-id xmlns:xlink="http://www.w3.org/1999/xlink" content-type="arpha" xlink:type="simple">F40C9D2A-C318-5AC9-9782-D7AF364B0B2A</object-id>
              <tp:taxon-name-part taxon-name-part-type="genus" reg="Burmochlamys">Burmochlamys</tp:taxon-name-part>
              <tp:taxon-name-part taxon-name-part-type="species" reg="cassidula">cassidula</tp:taxon-name-part>
            </tp:taxon-name><tp:taxon-authority>(Benson, 1859)</tp:taxon-authority><tp:taxon-status xmlns:xlink="http://www.w3.org/1999/xlink" xlink:type="simple">comb. nov.</tp:taxon-status><xref ref-type="fig" rid="F1">Figs 1</xref><xref ref-type="fig" rid="F3">, 3C</xref><xref ref-type="fig" rid="F4">, 4D</xref><xref ref-type="fig" rid="F5">, 5B</xref><xref ref-type="fig" rid="F6">, 6A, B</xref><xref ref-type="fig" rid="F8">, 8A–C</xref><xref ref-type="fig" rid="F9">, 9A</xref><xref ref-type="fig" rid="F11">, 11A</xref><tp:nomenclature-citation-list><tp:nomenclature-citation><tp:taxon-name>
                  <tp:taxon-name-part taxon-name-part-type="genus" reg="Helix">Helix</tp:taxon-name-part>
                  <tp:taxon-name-part taxon-name-part-type="species" reg="cassidula">cassidula</tp:taxon-name-part>
                </tp:taxon-name><comment>Benson, 1859: 186. Type locality: ad Moulmein, nee raro [Mawlamyine, Mon State, Myanmar].</comment></tp:nomenclature-citation><tp:nomenclature-citation><tp:taxon-name>
                  <tp:taxon-name-part taxon-name-part-type="genus" reg="Hyalinia">Hyalinia</tp:taxon-name-part>
                  <tp:taxon-name-part taxon-name-part-type="species" reg="cassidula">cassidula</tp:taxon-name-part>
                </tp:taxon-name><comment>— Tryon, 1886: 177, pl. 53, fig. 68.</comment></tp:nomenclature-citation></tp:nomenclature-citation-list></tp:nomenclature><tp:treatment-sec sec-type="material" id="SECID0EJ5AG"><title>Material examined.</title><p><bold>Type material.</bold> Moulmein: probable syntype <named-content xmlns:xlink="http://www.w3.org/1999/xlink" content-type="dwc:institutional_code" xlink:title="University Museum of Zoology, Cambridge" xlink:href="http://grbio.org/institution/university-museum-zoology-cambridge-0" xlink:type="simple">UMZC</named-content> I.104235.</p></tp:treatment-sec><tp:treatment-sec sec-type="material" id="SECID0EV5AG"><title>Other material.</title><p>Kaw Gon Cave, Hpa-An, Kayin State, Myanmar (<named-content xmlns:xlink="http://www.w3.org/1999/xlink" content-type="dwc:verbatimCoordinates" xlink:type="simple"><named-content content-type="geo-json" specific-use="{&#34;type&#34;:&#34;Point&#34;,&#34;coordinates&#34;:[97.585806,16.822833]}" id="NCID0E55AG" xlink:type="simple">16°49'22.2"N, 97°35'08.9"E</named-content></named-content>): <named-content xmlns:xlink="http://www.w3.org/1999/xlink" content-type="dwc:institutional_code" xlink:title="Chulalongkorn University Museum of Zoology" xlink:href="http://grbio.org/institution/chulalongkorn-university-museum-natural-history" xlink:type="simple">CUMZ</named-content> 14209 (Fig. <xref ref-type="fig" rid="F6">6A, B</xref>).</p></tp:treatment-sec><tp:treatment-sec sec-type="diagnosis" id="SECID0EL6AG"><title>Diagnosis.</title><p>Shell globose, milky white with yellow tinge, and with wide yellowish brown band. Animal greyish with five mantle extensions. Genitalia with very short epiphallic caecum attached by thin penial retractor muscle, very short and large vagina, and short and large gametolytic duct.</p></tp:treatment-sec><tp:treatment-sec sec-type="description" id="SECID0EQ6AG"><title>Description.</title><p><bold><italic>Shell</italic></bold> (Figs <xref ref-type="fig" rid="F6">6A, B</xref>, <xref ref-type="fig" rid="F8">8A–C</xref>). Shell globose, small (width up to 7.8 mm, height up to 6.3 mm), rather thin, semi-translucent. Colour milky-white with yellow tinge with wide yellowish brown band above periphery. Protoconch and teleoconch surface with similar sculpture. Surface of body whorl with distinct spiral furrows <abbrev xmlns:xlink="http://www.w3.org/1999/xlink" xlink:title="atrium" id="ABBRID0EDABG" xlink:type="simple">at</abbrev> regular intervals, cut by distinctly undulating radial lines (Fig. <xref ref-type="fig" rid="F8">8A–C</xref>). Whorls 6–6½, increasing regularly; suture impressed; spire much elevated; varix usually present; last whorl rounded on periphery, and little convex below. Aperture obliquely crescent-shaped; peristome simple. Columellar margin simple and slightly reflected near umbilicus. Umbilicus open, narrow, and deep.</p><p><bold><italic>Genital organs</italic></bold> (Fig. <xref ref-type="fig" rid="F9">9A</xref>). Atrium (<abbrev xmlns:xlink="http://www.w3.org/1999/xlink" xlink:title="atrium" id="ABBRID0EWABG" xlink:type="simple">at</abbrev>) very short. Penis (p) rather short, cylindrical, and with a penial sheath. Epiphallus (<abbrev xmlns:xlink="http://www.w3.org/1999/xlink" xlink:title="portion of epiphallus nearer to penis" id="ABBRID0E1ABG" xlink:type="simple">e1</abbrev>+<abbrev xmlns:xlink="http://www.w3.org/1999/xlink" xlink:title="portion of epiphallus nearer to retractor muscle" id="ABBRID0E5ABG" xlink:type="simple">e2</abbrev>) ca. three-quarters of penis length; <abbrev xmlns:xlink="http://www.w3.org/1999/xlink" xlink:title="portion of epiphallus nearer to penis" id="ABBRID0ECBBG" xlink:type="simple">e1</abbrev> cylindrical and its diameter smaller than penis and <abbrev xmlns:xlink="http://www.w3.org/1999/xlink" xlink:title="portion of epiphallus nearer to retractor muscle" id="ABBRID0EGBBG" xlink:type="simple">e2</abbrev>; <abbrev xmlns:xlink="http://www.w3.org/1999/xlink" xlink:title="portion of epiphallus nearer to retractor muscle" id="ABBRID0EKBBG" xlink:type="simple">e2</abbrev> bulbous and ca. half of <abbrev xmlns:xlink="http://www.w3.org/1999/xlink" xlink:title="portion of epiphallus nearer to penis" id="ABBRID0EOBBG" xlink:type="simple">e1</abbrev> length. Epiphallic caecum (<abbrev xmlns:xlink="http://www.w3.org/1999/xlink" xlink:title="epiphallic caecum" id="ABBRID0ESBBG" xlink:type="simple">ec</abbrev>) very short, cylindrical and with thin penial retractor muscle (<abbrev xmlns:xlink="http://www.w3.org/1999/xlink" xlink:title="penial retractor muscle" id="ABBRID0EWBBG" xlink:type="simple">prm</abbrev>) attached <abbrev xmlns:xlink="http://www.w3.org/1999/xlink" xlink:title="atrium" id="ABBRID0E1BBG" xlink:type="simple">at</abbrev> tip. Vas deferens (<abbrev xmlns:xlink="http://www.w3.org/1999/xlink" xlink:title="vas deferens" id="ABBRID0E5BBG" xlink:type="simple">vd</abbrev>) thin tube. Dart apparatus large, rather long cylindrical, and located on atrium <abbrev xmlns:xlink="http://www.w3.org/1999/xlink" xlink:title="atrium" id="ABBRID0ECCBG" xlink:type="simple">at</abbrev> vagina and penis junction. Vagina (v) large, very short, and cylindrical. Gametolytic sac (<abbrev xmlns:xlink="http://www.w3.org/1999/xlink" xlink:title="gametolytic sac" id="ABBRID0EGCBG" xlink:type="simple">gs</abbrev>) bulbous; gametolytic duct (<abbrev xmlns:xlink="http://www.w3.org/1999/xlink" xlink:title="gametolytic duct" id="ABBRID0EKCBG" xlink:type="simple">gd</abbrev>) short, ca. one-quarter of penis length, cylindrical, and very enlarged near vagina. Free oviduct (<abbrev xmlns:xlink="http://www.w3.org/1999/xlink" xlink:title="free oviduct" id="ABBRID0EOCBG" xlink:type="simple">fo</abbrev>) as long as penis, cylindrical, and encircled with thick tissue near vagina.</p><p><bold><italic><tp:taxon-name><tp:taxon-name-part taxon-name-part-type="genus" reg="Radula">Radula</tp:taxon-name-part></tp:taxon-name></italic></bold> (Fig. <xref ref-type="fig" rid="F11">11A</xref>). Teeth arranged in wide U-shaped rows with each row consisting of ~ 75 teeth. Central tooth monocuspid, large and ovate spatulate shape, with two smaller triangular-shaped teeth located <abbrev xmlns:xlink="http://www.w3.org/1999/xlink" xlink:title="atrium" id="ABBRID0ECDBG" xlink:type="simple">at</abbrev> base of central tooth. Laterals and marginals not differentiated, monocuspid, large spatulate shape then gradually become narrower, elongated and rather pointed cusp. One smaller triangular-shaped tooth located <abbrev xmlns:xlink="http://www.w3.org/1999/xlink" xlink:title="atrium" id="ABBRID0EGDBG" xlink:type="simple">at</abbrev> base on outer side of each tooth, and then gradually reduced in size outwards. Some outermost teeth with tiny inner cusp.</p><p><bold><italic>External appearance</italic></bold> (Figs <xref ref-type="fig" rid="F3">3C</xref>, <xref ref-type="fig" rid="F5">5B</xref>). Animal with reticulated skin, pale creamy grey to greyish body. Five well-developed mantle extensions same colour as body; right shell lobe (<abbrev xmlns:xlink="http://www.w3.org/1999/xlink" xlink:title="right shell lobe" id="ABBRID0EZDBG" xlink:type="simple">rsl</abbrev>) larger and longer than left shell lobe (<abbrev xmlns:xlink="http://www.w3.org/1999/xlink" xlink:title="left shell lobe" id="ABBRID0E4DBG" xlink:type="simple">lsl</abbrev>); right dorsal lobe (<abbrev xmlns:xlink="http://www.w3.org/1999/xlink" xlink:title="right dorsal lobe" id="ABBRID0EBEBG" xlink:type="simple">rdl</abbrev>) larger than both anterior left dorsal lobe (<abbrev xmlns:xlink="http://www.w3.org/1999/xlink" xlink:title="anterior left dorsal lobe" id="ABBRID0EFEBG" xlink:type="simple">ant-ldl</abbrev>) and posterior left dorsal lobe (<abbrev xmlns:xlink="http://www.w3.org/1999/xlink" xlink:title="posterior left dorsal lobe" id="ABBRID0EJEBG" xlink:type="simple">post-ldl</abbrev>). Sole divided into three parts longitudinally. Caudal foss and caudal horn present.</p><fig id="F5" position="float" orientation="portrait"><object-id xmlns:xlink="http://www.w3.org/1999/xlink" content-type="doi" xlink:type="simple">10.3897/zookeys.1110.82461.figure5</object-id><object-id xmlns:xlink="http://www.w3.org/1999/xlink" content-type="arpha" xlink:type="simple">DD744818-74CF-5994-BE56-B612ACE0AC2E</object-id><label>Figure 5.</label><caption><p>Living snails of <italic><tp:taxon-name><tp:taxon-name-part taxon-name-part-type="genus" reg="Burmochlamys">Burmochlamys</tp:taxon-name-part></tp:taxon-name></italic> species <bold>A</bold><italic><tp:taxon-name><tp:taxon-name-part taxon-name-part-type="genus" reg="Burmochlamys">B.</tp:taxon-name-part><tp:taxon-name-part taxon-name-part-type="species" reg="fasciola">fasciola</tp:taxon-name-part></tp:taxon-name></italic> sp. nov. paratype <named-content xmlns:xlink="http://www.w3.org/1999/xlink" content-type="dwc:institutional_code" xlink:title="Chulalongkorn University Museum of Zoology" xlink:href="http://grbio.org/institution/chulalongkorn-university-museum-natural-history" xlink:type="simple">CUMZ</named-content> 14214 showing left and right lateral views <bold>B</bold><italic><tp:taxon-name><tp:taxon-name-part taxon-name-part-type="genus" reg="Burmochlamys">B.</tp:taxon-name-part><tp:taxon-name-part taxon-name-part-type="species" reg="cassidula">cassidula</tp:taxon-name-part></tp:taxon-name></italic> specimen <named-content xmlns:xlink="http://www.w3.org/1999/xlink" content-type="dwc:institutional_code" xlink:title="Chulalongkorn University Museum of Zoology" xlink:href="http://grbio.org/institution/chulalongkorn-university-museum-natural-history" xlink:type="simple">CUMZ</named-content> 14209 <bold>C</bold><italic><tp:taxon-name><tp:taxon-name-part taxon-name-part-type="genus" reg="Burmochlamys">B.</tp:taxon-name-part><tp:taxon-name-part taxon-name-part-type="species" reg="poongee">poongee</tp:taxon-name-part></tp:taxon-name></italic> specimen <named-content xmlns:xlink="http://www.w3.org/1999/xlink" content-type="dwc:institutional_code" xlink:title="Chulalongkorn University Museum of Zoology" xlink:href="http://grbio.org/institution/chulalongkorn-university-museum-natural-history" xlink:type="simple">CUMZ</named-content> 14210 <bold>D</bold><italic><tp:taxon-name><tp:taxon-name-part taxon-name-part-type="genus" reg="Burmochlamys">B.</tp:taxon-name-part><tp:taxon-name-part taxon-name-part-type="species" reg="albida">albida</tp:taxon-name-part></tp:taxon-name></italic> sp. nov. paratype <named-content xmlns:xlink="http://www.w3.org/1999/xlink" content-type="dwc:institutional_code" xlink:title="Chulalongkorn University Museum of Zoology" xlink:href="http://grbio.org/institution/chulalongkorn-university-museum-natural-history" xlink:type="simple">CUMZ</named-content> 14212 <bold>E</bold><italic><tp:taxon-name><tp:taxon-name-part taxon-name-part-type="genus" reg="Burmochlamys">B.</tp:taxon-name-part><tp:taxon-name-part taxon-name-part-type="species" reg="moulmeinica">moulmeinica</tp:taxon-name-part></tp:taxon-name></italic> sp. nov. paratype <named-content xmlns:xlink="http://www.w3.org/1999/xlink" content-type="dwc:institutional_code" xlink:title="Chulalongkorn University Museum of Zoology" xlink:href="http://grbio.org/institution/chulalongkorn-university-museum-natural-history" xlink:type="simple">CUMZ</named-content> 14217 <bold>F</bold><italic><tp:taxon-name><tp:taxon-name-part taxon-name-part-type="genus" reg="Burmochlamys">B.</tp:taxon-name-part><tp:taxon-name-part taxon-name-part-type="species" reg="versicolor">versicolor</tp:taxon-name-part></tp:taxon-name></italic> sp. nov. paratype <named-content xmlns:xlink="http://www.w3.org/1999/xlink" content-type="dwc:institutional_code" xlink:title="Chulalongkorn University Museum of Zoology" xlink:href="http://grbio.org/institution/chulalongkorn-university-museum-natural-history" xlink:type="simple">CUMZ</named-content> 14219 <bold>G</bold><italic><tp:taxon-name><tp:taxon-name-part taxon-name-part-type="genus" reg="Burmochlamys">B.</tp:taxon-name-part><tp:taxon-name-part taxon-name-part-type="species" reg="whitteni">whitteni</tp:taxon-name-part></tp:taxon-name></italic> sp. nov. paratype <named-content xmlns:xlink="http://www.w3.org/1999/xlink" content-type="dwc:institutional_code" xlink:title="Chulalongkorn University Museum of Zoology" xlink:href="http://grbio.org/institution/chulalongkorn-university-museum-natural-history" xlink:type="simple">CUMZ</named-content> 14222.</p></caption><graphic xmlns:xlink="http://www.w3.org/1999/xlink" xlink:href="zookeys-1110-001_article-82461__-g005.jpg" position="float" orientation="portrait" xlink:type="simple" id="oo_709571.jpg"><uri content-type="original_file" xlink:type="simple">https://binary.pensoft.net/fig/709571</uri></graphic></fig></tp:treatment-sec><tp:treatment-sec sec-type="distribution" id="SECID0EYIBG"><title>Distribution.</title><p><italic><tp:taxon-name><tp:taxon-name-part taxon-name-part-type="genus" reg="Burmochlamys">Burmochlamys</tp:taxon-name-part><tp:taxon-name-part taxon-name-part-type="species" reg="cassidula">cassidula</tp:taxon-name-part></tp:taxon-name></italic> is known only from Kaw Gon Cave in Myanmar (Fig. <xref ref-type="fig" rid="F1">1</xref>). The isolated limestone outcrop is surrounded by paddy fields and temporary wetlands (flooded in the monsoon season). We searched after rain and found them on the surface of limestone walls. The carnivorous snail <italic><tp:taxon-name><tp:taxon-name-part taxon-name-part-type="genus" reg="Haploptychius">Haploptychius</tp:taxon-name-part></tp:taxon-name></italic> sp. was also found sympatrically <abbrev xmlns:xlink="http://www.w3.org/1999/xlink" xlink:title="atrium" id="ABBRID0EUJBG" xlink:type="simple">at</abbrev> this locality (Fig. <xref ref-type="fig" rid="F4">4D</xref>).</p></tp:treatment-sec><tp:treatment-sec sec-type="remarks" id="SECID0E3JBG"><title>Remarks.</title><p><italic><tp:taxon-name><tp:taxon-name-part taxon-name-part-type="genus" reg="Burmochlamys">Burmochlamys</tp:taxon-name-part><tp:taxon-name-part taxon-name-part-type="species" reg="cassidula">cassidula</tp:taxon-name-part></tp:taxon-name></italic> is easy to distinguish from all other recognised congeners by its unique shell colour pattern: milky-white with a yellow tinge and with one wide yellowish brown peripheral band.</p></tp:treatment-sec><tp:treatment-sec><!--Section generated to contain objects referenced in tp:taxon-treatment.--><fig id="F1" position="float" orientation="portrait"><object-id xmlns:xlink="http://www.w3.org/1999/xlink" content-type="doi" xlink:type="simple">10.3897/zookeys.1110.82461.figure1</object-id><object-id xmlns:xlink="http://www.w3.org/1999/xlink" content-type="arpha" xlink:type="simple">A30DB2E9-B4D5-594D-8F10-4EFC9C897DDD</object-id><label>Figure 1.</label><caption><p>Map of the Salween River basin (known as Thanlwin River) in the southeastern Myanmar showing the sampling sites. Coloured triangles indicate the localities recorded for each <italic><tp:taxon-name><tp:taxon-name-part taxon-name-part-type="genus" reg="Burmochlamys">Burmochlamys</tp:taxon-name-part></tp:taxon-name></italic> species. White circles indicate the localities recorded for <italic>Sophina</italic> species. White squares indicate the sampling localities with no records of both <italic>Sophina</italic> and <italic><tp:taxon-name><tp:taxon-name-part taxon-name-part-type="genus" reg="Burmochlamys">Burmochlamys</tp:taxon-name-part></tp:taxon-name></italic> species.</p></caption><graphic xmlns:xlink="http://www.w3.org/1999/xlink" xlink:href="zookeys-1110-001_article-82461__-g001.jpg" position="float" orientation="portrait" xlink:type="simple" id="oo_709567.jpg"><uri content-type="original_file" xlink:type="simple">https://binary.pensoft.net/fig/709567</uri></graphic></fig><fig id="F3" position="float" orientation="portrait"><object-id xmlns:xlink="http://www.w3.org/1999/xlink" content-type="doi" xlink:type="simple">10.3897/zookeys.1110.82461.figure3</object-id><object-id xmlns:xlink="http://www.w3.org/1999/xlink" content-type="arpha" xlink:type="simple">FE4B87A1-F5CF-5435-9B4A-A88322D095EB</object-id><label>Figure 3.</label><caption><p>Synoptic illustration of mantle extensions, body terminology and radular morphology of <italic><tp:taxon-name><tp:taxon-name-part taxon-name-part-type="genus" reg="Burmochlamys">Burmochlamys</tp:taxon-name-part></tp:taxon-name></italic> gen. nov. <bold>A</bold> right and left shell lobes of <italic><tp:taxon-name><tp:taxon-name-part taxon-name-part-type="genus" reg="Burmochlamys">B.</tp:taxon-name-part><tp:taxon-name-part taxon-name-part-type="species" reg="fasciola">fasciola</tp:taxon-name-part></tp:taxon-name></italic> sp. nov. <bold>B</bold> mantle extensions (shell lobes and dorsal lobes) and posterior body of <italic><tp:taxon-name><tp:taxon-name-part taxon-name-part-type="genus" reg="Burmochlamys">B.</tp:taxon-name-part><tp:taxon-name-part taxon-name-part-type="species" reg="poongee">poongee</tp:taxon-name-part></tp:taxon-name></italic><bold>C</bold> dorsal view of mantle extensions (shell lobes and dorsal lobes) of <italic><tp:taxon-name><tp:taxon-name-part taxon-name-part-type="genus" reg="Burmochlamys">B.</tp:taxon-name-part><tp:taxon-name-part taxon-name-part-type="species" reg="cassidula">cassidula</tp:taxon-name-part></tp:taxon-name></italic><bold>D, E</bold> representative <abbrev xmlns:xlink="http://www.w3.org/1999/xlink" xlink:title="scanning electron microscopy" id="ABBRID0E4MAE" xlink:type="simple">SEM</abbrev> images of radula showing monocuspid central tooth (yellow) and lateromarginal teeth (blue) attached by the smaller triangular-shaped teeth (red). White arrow indicates pneumostome or breathing pore. Yellow arrow indicates a tiny cusp on outermost lateromarginal teeth.</p></caption><graphic xmlns:xlink="http://www.w3.org/1999/xlink" xlink:href="zookeys-1110-001_article-82461__-g003.jpg" position="float" orientation="portrait" xlink:type="simple" id="oo_709569.jpg"><uri content-type="original_file" xlink:type="simple">https://binary.pensoft.net/fig/709569</uri></graphic></fig><fig id="F4" position="float" orientation="portrait"><object-id xmlns:xlink="http://www.w3.org/1999/xlink" content-type="doi" xlink:type="simple">10.3897/zookeys.1110.82461.figure4</object-id><object-id xmlns:xlink="http://www.w3.org/1999/xlink" content-type="arpha" xlink:type="simple">8E2D0414-1984-50FF-A1DD-311CDD2FBE1B</object-id><label>Figure 4.</label><caption><p><bold>A</bold> adult of <italic><tp:taxon-name><tp:taxon-name-part taxon-name-part-type="genus" reg="Burmochlamys">B.</tp:taxon-name-part><tp:taxon-name-part taxon-name-part-type="species" reg="moulmeinica">moulmeinica</tp:taxon-name-part></tp:taxon-name></italic> sp. nov. while climbing slowly on the karst wall after raining <abbrev xmlns:xlink="http://www.w3.org/1999/xlink" xlink:title="atrium" id="ABBRID0EAZAG" xlink:type="simple">at</abbrev> Lun Nya Pagoda <bold>B</bold> mating pairs of <italic><tp:taxon-name><tp:taxon-name-part taxon-name-part-type="genus" reg="Burmochlamys">B.</tp:taxon-name-part><tp:taxon-name-part taxon-name-part-type="species" reg="versicolor">versicolor</tp:taxon-name-part></tp:taxon-name></italic> sp. nov. on the karst wall <abbrev xmlns:xlink="http://www.w3.org/1999/xlink" xlink:title="atrium" id="ABBRID0ERZAG" xlink:type="simple">at</abbrev> Bayin Nyi Cave <bold>C</bold><italic><tp:taxon-name><tp:taxon-name-part taxon-name-part-type="genus" reg="Burmochlamys">B.</tp:taxon-name-part><tp:taxon-name-part taxon-name-part-type="species" reg="versicolor">versicolor</tp:taxon-name-part></tp:taxon-name></italic> sp. nov. eaten by the carnivorous snail <italic><tp:taxon-name><tp:taxon-name-part taxon-name-part-type="genus" reg="Carinartemis">Carinartemis</tp:taxon-name-part></tp:taxon-name></italic> sp. on the karst wall <abbrev xmlns:xlink="http://www.w3.org/1999/xlink" xlink:title="atrium" id="ABBRID0EJ1AG" xlink:type="simple">at</abbrev> Bayin Nyi Cave <bold>D</bold><italic><tp:taxon-name><tp:taxon-name-part taxon-name-part-type="genus" reg="Burmochlamys">B.</tp:taxon-name-part><tp:taxon-name-part taxon-name-part-type="species" reg="cassidula">cassidula</tp:taxon-name-part></tp:taxon-name></italic> eaten by the carnivorous snail <italic><tp:taxon-name><tp:taxon-name-part taxon-name-part-type="genus" reg="Haploptychius">Haploptychius</tp:taxon-name-part></tp:taxon-name></italic> sp. on the karst wall <abbrev xmlns:xlink="http://www.w3.org/1999/xlink" xlink:title="atrium" id="ABBRID0EB2AG" xlink:type="simple">at</abbrev> Kaw Gon Cave.</p></caption><graphic xmlns:xlink="http://www.w3.org/1999/xlink" xlink:href="zookeys-1110-001_article-82461__-g004.jpg" position="float" orientation="portrait" xlink:type="simple" id="oo_709570.jpg"><uri content-type="original_file" xlink:type="simple">https://binary.pensoft.net/fig/709570</uri></graphic></fig><fig id="F6" position="float" orientation="portrait"><object-id xmlns:xlink="http://www.w3.org/1999/xlink" content-type="doi" xlink:type="simple">10.3897/zookeys.1110.82461.figure6</object-id><object-id xmlns:xlink="http://www.w3.org/1999/xlink" content-type="arpha" xlink:type="simple">1B2A503C-5A37-5053-B6B3-FBC1C48A9CF1</object-id><label>Figure 6.</label><caption><p>Shells of <italic><tp:taxon-name><tp:taxon-name-part taxon-name-part-type="genus" reg="Burmochlamys">Burmochlamys</tp:taxon-name-part></tp:taxon-name></italic> species <bold>A, B</bold><italic><tp:taxon-name><tp:taxon-name-part taxon-name-part-type="genus" reg="Burmochlamys">B.</tp:taxon-name-part><tp:taxon-name-part taxon-name-part-type="species" reg="cassidula">cassidula</tp:taxon-name-part></tp:taxon-name></italic> specimen <named-content xmlns:xlink="http://www.w3.org/1999/xlink" content-type="dwc:institutional_code" xlink:title="Chulalongkorn University Museum of Zoology" xlink:href="http://grbio.org/institution/chulalongkorn-university-museum-natural-history" xlink:type="simple">CUMZ</named-content> 14209 <bold>C</bold><italic><tp:taxon-name><tp:taxon-name-part taxon-name-part-type="genus" reg="Burmochlamys">B.</tp:taxon-name-part><tp:taxon-name-part taxon-name-part-type="species" reg="cauisa">cauisa</tp:taxon-name-part></tp:taxon-name></italic> specimen <named-content xmlns:xlink="http://www.w3.org/1999/xlink" content-type="dwc:institutional_code" xlink:title="Natural History Museum, London, United Kingdom" xlink:href="http://grbio.org/institution/natural-history-museum-london" xlink:type="simple">NHMUK</named-content> 1888.12.4.465-466 <bold>D</bold><italic><tp:taxon-name><tp:taxon-name-part taxon-name-part-type="genus" reg="Burmochlamys">B.</tp:taxon-name-part><tp:taxon-name-part taxon-name-part-type="species" reg="perpaula">perpaula</tp:taxon-name-part></tp:taxon-name></italic> specimen <named-content xmlns:xlink="http://www.w3.org/1999/xlink" content-type="dwc:institutional_code" xlink:title="Natural History Museum, London, United Kingdom" xlink:href="http://grbio.org/institution/natural-history-museum-london" xlink:type="simple">NHMUK</named-content> 1903.7.1.533 <bold>E, F</bold><italic><tp:taxon-name><tp:taxon-name-part taxon-name-part-type="genus" reg="Burmochlamys">B.</tp:taxon-name-part><tp:taxon-name-part taxon-name-part-type="species" reg="poongee">poongee</tp:taxon-name-part></tp:taxon-name></italic><bold>E</bold> specimen <named-content xmlns:xlink="http://www.w3.org/1999/xlink" content-type="dwc:institutional_code" xlink:title="Natural History Museum, London, United Kingdom" xlink:href="http://grbio.org/institution/natural-history-museum-london" xlink:type="simple">NHMUK</named-content> 1888.12.4.23-6 <bold>F</bold> specimen <named-content xmlns:xlink="http://www.w3.org/1999/xlink" content-type="dwc:institutional_code" xlink:title="Chulalongkorn University Museum of Zoology" xlink:href="http://grbio.org/institution/chulalongkorn-university-museum-natural-history" xlink:type="simple">CUMZ</named-content> 14210.</p></caption><graphic xmlns:xlink="http://www.w3.org/1999/xlink" xlink:href="zookeys-1110-001_article-82461__-g006.jpg" position="float" orientation="portrait" xlink:type="simple" id="oo_709572.jpg"><uri content-type="original_file" xlink:type="simple">https://binary.pensoft.net/fig/709572</uri></graphic></fig><fig id="F8" position="float" orientation="portrait"><object-id xmlns:xlink="http://www.w3.org/1999/xlink" content-type="doi" xlink:type="simple">10.3897/zookeys.1110.82461.figure8</object-id><object-id xmlns:xlink="http://www.w3.org/1999/xlink" content-type="arpha" xlink:type="simple">21965677-1C27-5ED0-ACA8-35CC104FADA4</object-id><label>Figure 8.</label><caption><p>Representative <abbrev xmlns:xlink="http://www.w3.org/1999/xlink" xlink:title="scanning electron microscopy" id="ABBRID0ED6AI" xlink:type="simple">SEM</abbrev> images of the shell of <italic><tp:taxon-name><tp:taxon-name-part taxon-name-part-type="genus" reg="Burmochlamys">Burmochlamys</tp:taxon-name-part></tp:taxon-name></italic> species <bold>A–C</bold><italic><tp:taxon-name><tp:taxon-name-part taxon-name-part-type="genus" reg="Burmochlamys">B.</tp:taxon-name-part><tp:taxon-name-part taxon-name-part-type="species" reg="cassidula">cassidula</tp:taxon-name-part></tp:taxon-name></italic> specimen <named-content xmlns:xlink="http://www.w3.org/1999/xlink" content-type="dwc:institutional_code" xlink:title="Chulalongkorn University Museum of Zoology" xlink:href="http://grbio.org/institution/chulalongkorn-university-museum-natural-history" xlink:type="simple">CUMZ</named-content> 14209 <bold>A</bold> protoconch <bold>B</bold> body whorl <bold>C</bold> zoom-in view of body whorl <bold>D–F</bold><italic><tp:taxon-name><tp:taxon-name-part taxon-name-part-type="genus" reg="Burmochlamys">B.</tp:taxon-name-part><tp:taxon-name-part taxon-name-part-type="species" reg="poongee">poongee</tp:taxon-name-part></tp:taxon-name></italic> specimen <named-content xmlns:xlink="http://www.w3.org/1999/xlink" content-type="dwc:institutional_code" xlink:title="Chulalongkorn University Museum of Zoology" xlink:href="http://grbio.org/institution/chulalongkorn-university-museum-natural-history" xlink:type="simple">CUMZ</named-content> 14210 <bold>D</bold> protoconch <bold>E</bold> body whorl <bold>F</bold> zoom-in view of body whorl <bold>G–I</bold><italic><tp:taxon-name><tp:taxon-name-part taxon-name-part-type="genus" reg="Burmochlamys">B.</tp:taxon-name-part><tp:taxon-name-part taxon-name-part-type="species" reg="albida">albida</tp:taxon-name-part></tp:taxon-name></italic> sp. nov. paratype <named-content xmlns:xlink="http://www.w3.org/1999/xlink" content-type="dwc:institutional_code" xlink:title="Chulalongkorn University Museum of Zoology" xlink:href="http://grbio.org/institution/chulalongkorn-university-museum-natural-history" xlink:type="simple">CUMZ</named-content> 14212 <bold>G</bold> protoconch <bold>H</bold> body whorl <bold>I</bold> zoom-in view of body whorl <bold>J–L</bold><italic><tp:taxon-name><tp:taxon-name-part taxon-name-part-type="genus" reg="Burmochlamys">B.</tp:taxon-name-part><tp:taxon-name-part taxon-name-part-type="species" reg="fasciola">fasciola</tp:taxon-name-part></tp:taxon-name></italic> sp. nov. paratype <named-content xmlns:xlink="http://www.w3.org/1999/xlink" content-type="dwc:institutional_code" xlink:title="Chulalongkorn University Museum of Zoology" xlink:href="http://grbio.org/institution/chulalongkorn-university-museum-natural-history" xlink:type="simple">CUMZ</named-content> 14214 <bold>J</bold> protoconch <bold>K</bold> body whorl <bold>L</bold> zoom-in view of body whorl.</p></caption><graphic xmlns:xlink="http://www.w3.org/1999/xlink" xlink:href="zookeys-1110-001_article-82461__-g008.jpg" position="float" orientation="portrait" xlink:type="simple" id="oo_709574.jpg"><uri content-type="original_file" xlink:type="simple">https://binary.pensoft.net/fig/709574</uri></graphic></fig><fig id="F9" position="float" orientation="portrait"><object-id xmlns:xlink="http://www.w3.org/1999/xlink" content-type="doi" xlink:type="simple">10.3897/zookeys.1110.82461.figure9</object-id><object-id xmlns:xlink="http://www.w3.org/1999/xlink" content-type="arpha" xlink:type="simple">F0132D4A-D8AC-56A9-B500-A528F00162DD</object-id><label>Figure 9.</label><caption><p>General view of the genital system of <italic><tp:taxon-name><tp:taxon-name-part taxon-name-part-type="genus" reg="Burmochlamys">Burmochlamys</tp:taxon-name-part></tp:taxon-name></italic> species <bold>A</bold><italic><tp:taxon-name><tp:taxon-name-part taxon-name-part-type="genus" reg="Burmochlamys">B.</tp:taxon-name-part><tp:taxon-name-part taxon-name-part-type="species" reg="cassidula">cassidula</tp:taxon-name-part></tp:taxon-name></italic> specimen <named-content xmlns:xlink="http://www.w3.org/1999/xlink" content-type="dwc:institutional_code" xlink:title="Chulalongkorn University Museum of Zoology" xlink:href="http://grbio.org/institution/chulalongkorn-university-museum-natural-history" xlink:type="simple">CUMZ</named-content> 14209 <bold>B</bold><italic><tp:taxon-name><tp:taxon-name-part taxon-name-part-type="genus" reg="Burmochlamys">B.</tp:taxon-name-part><tp:taxon-name-part taxon-name-part-type="species" reg="poongee">poongee</tp:taxon-name-part></tp:taxon-name></italic> specimen <named-content xmlns:xlink="http://www.w3.org/1999/xlink" content-type="dwc:institutional_code" xlink:title="Chulalongkorn University Museum of Zoology" xlink:href="http://grbio.org/institution/chulalongkorn-university-museum-natural-history" xlink:type="simple">CUMZ</named-content> 14210 <bold>C</bold><italic><tp:taxon-name><tp:taxon-name-part taxon-name-part-type="genus" reg="Burmochlamys">B.</tp:taxon-name-part><tp:taxon-name-part taxon-name-part-type="species" reg="albida">albida</tp:taxon-name-part></tp:taxon-name></italic> sp. nov. paratype <named-content xmlns:xlink="http://www.w3.org/1999/xlink" content-type="dwc:institutional_code" xlink:title="Chulalongkorn University Museum of Zoology" xlink:href="http://grbio.org/institution/chulalongkorn-university-museum-natural-history" xlink:type="simple">CUMZ</named-content> 14212. White arrow indicates the end of the penis. Red-dotted line indicates vas deferens missing.</p></caption><graphic xmlns:xlink="http://www.w3.org/1999/xlink" xlink:href="zookeys-1110-001_article-82461__-g009.jpg" position="float" orientation="portrait" xlink:type="simple" id="oo_709575.jpg"><uri content-type="original_file" xlink:type="simple">https://binary.pensoft.net/fig/709575</uri></graphic></fig><fig id="F11" position="float" orientation="portrait"><object-id xmlns:xlink="http://www.w3.org/1999/xlink" content-type="doi" xlink:type="simple">10.3897/zookeys.1110.82461.figure11</object-id><object-id xmlns:xlink="http://www.w3.org/1999/xlink" content-type="arpha" xlink:type="simple">3BFFD16C-A34E-57AC-92D6-A306433D754F</object-id><label>Figure 11.</label><caption><p>Representative <abbrev xmlns:xlink="http://www.w3.org/1999/xlink" xlink:title="scanning electron microscopy" id="ABBRID0EVOCI" xlink:type="simple">SEM</abbrev> images of the radula of <italic><tp:taxon-name><tp:taxon-name-part taxon-name-part-type="genus" reg="Burmochlamys">Burmochlamys</tp:taxon-name-part></tp:taxon-name></italic> species <bold>A</bold><italic><tp:taxon-name><tp:taxon-name-part taxon-name-part-type="genus" reg="Burmochlamys">B.</tp:taxon-name-part><tp:taxon-name-part taxon-name-part-type="species" reg="cassidula">cassidula</tp:taxon-name-part></tp:taxon-name></italic> specimen <named-content xmlns:xlink="http://www.w3.org/1999/xlink" content-type="dwc:institutional_code" xlink:title="Chulalongkorn University Museum of Zoology" xlink:href="http://grbio.org/institution/chulalongkorn-university-museum-natural-history" xlink:type="simple">CUMZ</named-content> 14209 <bold>B</bold><italic><tp:taxon-name><tp:taxon-name-part taxon-name-part-type="genus" reg="Burmochlamys">B.</tp:taxon-name-part><tp:taxon-name-part taxon-name-part-type="species" reg="poongee">poongee</tp:taxon-name-part></tp:taxon-name></italic> specimen <named-content xmlns:xlink="http://www.w3.org/1999/xlink" content-type="dwc:institutional_code" xlink:title="Chulalongkorn University Museum of Zoology" xlink:href="http://grbio.org/institution/chulalongkorn-university-museum-natural-history" xlink:type="simple">CUMZ</named-content> 14210 <bold>C</bold><italic><tp:taxon-name><tp:taxon-name-part taxon-name-part-type="genus" reg="Burmochlamys">B.</tp:taxon-name-part><tp:taxon-name-part taxon-name-part-type="species" reg="albida">albida</tp:taxon-name-part></tp:taxon-name></italic> sp. nov. paratype <named-content xmlns:xlink="http://www.w3.org/1999/xlink" content-type="dwc:institutional_code" xlink:title="Chulalongkorn University Museum of Zoology" xlink:href="http://grbio.org/institution/chulalongkorn-university-museum-natural-history" xlink:type="simple">CUMZ</named-content> 14212 <bold>D</bold><italic><tp:taxon-name><tp:taxon-name-part taxon-name-part-type="genus" reg="Burmochlamys">B.</tp:taxon-name-part><tp:taxon-name-part taxon-name-part-type="species" reg="fasciola">fasciola</tp:taxon-name-part></tp:taxon-name></italic> sp. nov. paratype <named-content xmlns:xlink="http://www.w3.org/1999/xlink" content-type="dwc:institutional_code" xlink:title="Chulalongkorn University Museum of Zoology" xlink:href="http://grbio.org/institution/chulalongkorn-university-museum-natural-history" xlink:type="simple">CUMZ</named-content> 14214. Central tooth indicated by ‘C’; yellow colour indicates central tooth row.</p></caption><graphic xmlns:xlink="http://www.w3.org/1999/xlink" xlink:href="zookeys-1110-001_article-82461__-g011.jpg" position="float" orientation="portrait" xlink:type="simple" id="oo_709577.jpg"><uri content-type="original_file" xlink:type="simple">https://binary.pensoft.net/fig/709577</uri></graphic></fig></tp:treatment-sec></tp:taxon-treatment>
