# Supplementary material for: ﻿Uncovering local endemism from southeastern Myanmar: description of the new karst-associated terrestrial snail genus Burmochlamys (Eupulmonata, Helicarionidae)
Source: Zookeys. 2022 Jul 4;1110:1–37. doi: 10.3897/zookeys.1110.82461 (PMC9848772; doi:10.3897/zookeys.1110.82461)
Supplement: XML Treatment for Burmochlamys moulmeinica [file zookeys.1110.82461-treatment8.xml]

<!DOCTYPE tp:taxon-treatment
  PUBLIC "-//TaxonX//DTD Taxonomic Treatment Publishing DTD v0 20100105//EN" "tax-treatment-NSO.dtd">
<tp:taxon-treatment xmlns:tp="http://www.plazi.org/taxpub"><tp:treatment-meta><kwd-group><label>Taxon classification</label><kwd>
                <named-content content-type="kingdom">Animalia</named-content>
              </kwd><kwd>
                <named-content content-type="order">Eupulmonata</named-content>
              </kwd><kwd>
                <named-content content-type="family">Helicarionidae</named-content>
              </kwd></kwd-group><mixed-citation publication-type="journal"><person-group><name><surname>Pholyotha</surname><given-names>Arthit</given-names></name><name><surname>Sutcharit</surname><given-names>Chirasak</given-names></name><name><surname>Lin</surname><given-names>Aung</given-names></name><name><surname>Panha</surname><given-names>Somsak</given-names></name></person-group><article-title>﻿Uncovering local endemism from southeastern Myanmar: description of the new karst-associated terrestrial snail genus <italic><tp:taxon-name><tp:taxon-name-part taxon-name-part-type="genus" reg="Burmochlamys">Burmochlamys</tp:taxon-name-part></tp:taxon-name></italic> (<tp:taxon-name><tp:taxon-name-part taxon-name-part-type="order">Eupulmonata</tp:taxon-name-part></tp:taxon-name>, <tp:taxon-name><tp:taxon-name-part taxon-name-part-type="family">Helicarionidae</tp:taxon-name-part></tp:taxon-name>)</article-title><source>Zookeys</source><day>04</day><month>07</month><year>2022</year><volume>1110</volume><fpage>1</fpage><lpage>37</lpage><pub-id pub-id-type="doi">10.3897/zookeys.1110.82461</pub-id></mixed-citation></tp:treatment-meta><tp:nomenclature><label>﻿</label><tp:taxon-name>
              <object-id xmlns:xlink="http://www.w3.org/1999/xlink" content-type="arpha" xlink:type="simple">EF682E38-930C-58F7-9981-2E6D4EE26328</object-id>
              <tp:taxon-name-part taxon-name-part-type="genus" reg="Burmochlamys">Burmochlamys</tp:taxon-name-part>
              <tp:taxon-name-part taxon-name-part-type="species" reg="moulmeinica">moulmeinica</tp:taxon-name-part>
              <object-id xmlns:xlink="http://www.w3.org/1999/xlink" content-type="zoobank" xlink:type="simple">https://zoobank.org/E00C82AB-384E-408D-AEBC-F011AA9C2DD7</object-id>
            </tp:taxon-name><tp:taxon-authority>Pholyotha &amp; Panha</tp:taxon-authority><tp:taxon-status xmlns:xlink="http://www.w3.org/1999/xlink" xlink:type="simple">sp. nov.</tp:taxon-status><xref ref-type="fig" rid="F1">Figs 1</xref><xref ref-type="fig" rid="F2">, 2D</xref><xref ref-type="fig" rid="F4">, 4A</xref><xref ref-type="fig" rid="F5">, 5E</xref><xref ref-type="fig" rid="F7">, 7E, F</xref><xref ref-type="fig" rid="F10">, 10B</xref><xref ref-type="fig" rid="F13">, 13A–C</xref><xref ref-type="fig" rid="F15">, 15A</xref></tp:nomenclature><tp:treatment-sec sec-type="material" id="SECID0EM6BI"><title>Material examined.</title><p><bold>Type material. <italic>Holotype</italic></bold>: <named-content xmlns:xlink="http://www.w3.org/1999/xlink" content-type="dwc:institutional_code" xlink:title="Chulalongkorn University Museum of Zoology" xlink:href="http://grbio.org/institution/chulalongkorn-university-museum-natural-history" xlink:type="simple">CUMZ</named-content> 14216 (Fig. <xref ref-type="fig" rid="F7">7E</xref>; width 5.0 mm, height 4.2 mm). <bold><italic>Paratypes</italic></bold>: Same locality as holotype: <named-content xmlns:xlink="http://www.w3.org/1999/xlink" content-type="dwc:institutional_code" xlink:title="Chulalongkorn University Museum of Zoology" xlink:href="http://grbio.org/institution/chulalongkorn-university-museum-natural-history" xlink:type="simple">CUMZ</named-content> 14217 (Fig. <xref ref-type="fig" rid="F7">7F</xref>; width 4.5 mm, height 4.2 mm), <named-content xmlns:xlink="http://www.w3.org/1999/xlink" content-type="dwc:institutional_code" xlink:title="Natural History Museum, London, United Kingdom" xlink:href="http://grbio.org/institution/natural-history-museum-london" xlink:type="simple">NHMUK</named-content> (two shells).</p></tp:treatment-sec><tp:treatment-sec sec-type="type locality" id="SECID0ENACI"><title>Type locality.</title><p>Limestone outcrop <abbrev xmlns:xlink="http://www.w3.org/1999/xlink" xlink:title="atrium" id="ABBRID0ETACI" xlink:type="simple">at</abbrev> Lun Nya Pagoda, Hpa-An, Kayin State, Myanmar (<named-content xmlns:xlink="http://www.w3.org/1999/xlink" content-type="dwc:verbatimCoordinates" xlink:type="simple"><named-content content-type="geo-json" specific-use="{&#34;type&#34;:&#34;Point&#34;,&#34;coordinates&#34;:[97.785861,16.748278]}" id="NCID0E1ACI" xlink:type="simple">16°44'53.8"N, 97°47'09.1"E</named-content></named-content>).</p></tp:treatment-sec><tp:treatment-sec sec-type="diagnosis" id="SECID0E6ACI"><title>Diagnosis.</title><p>Shell globose and pale to dark brownish. Animal greyish with five mantle extensions. Genitalia with very short epiphallic caecum attached by a thin penial retractor muscle and rather short vagina.</p></tp:treatment-sec><tp:treatment-sec sec-type="description" id="SECID0EEBCI"><title>Description.</title><p><bold><italic>Shell</italic></bold> (Figs <xref ref-type="fig" rid="F7">7E, F</xref>, <xref ref-type="fig" rid="F13">13A–C</xref>). Shell globose, small (width up to 5.0 mm, height up to 4.2 mm), rather thin, and semi-translucent. Colour pale to dark brownish. Protoconch and teleoconch surface with similar sculpture. Surface of body whorl with distinct spiral furrows <abbrev xmlns:xlink="http://www.w3.org/1999/xlink" xlink:title="atrium" id="ABBRID0EXBCI" xlink:type="simple">at</abbrev> regular intervals, cut by distinctly undulating radial lines (Fig. <xref ref-type="fig" rid="F13">13A–C</xref>). Whorls 6–6½, increasing regularly; suture shallowly impressed; spire much elevated; last whorl well-rounded. Aperture obliquely crescent-shaped; peristome simple. Columellar margin simple, slightly reflected near umbilicus. Umbilicus open, narrow, and deep.</p><p><bold><italic>Genital organs</italic></bold> (Fig. <xref ref-type="fig" rid="F10">10B</xref>). Atrium (<abbrev xmlns:xlink="http://www.w3.org/1999/xlink" xlink:title="atrium" id="ABBRID0EKCCI" xlink:type="simple">at</abbrev>) very short. Penis (p) moderate, cylindrical and with thin penial sheath. Epiphallus (<abbrev xmlns:xlink="http://www.w3.org/1999/xlink" xlink:title="portion of epiphallus nearer to penis" id="ABBRID0EOCCI" xlink:type="simple">e1</abbrev>+<abbrev xmlns:xlink="http://www.w3.org/1999/xlink" xlink:title="portion of epiphallus nearer to retractor muscle" id="ABBRID0ESCCI" xlink:type="simple">e2</abbrev>) ca. half of penis length; <abbrev xmlns:xlink="http://www.w3.org/1999/xlink" xlink:title="portion of epiphallus nearer to penis" id="ABBRID0EWCCI" xlink:type="simple">e1</abbrev> cylindrical and smaller diameter smaller than penis and <abbrev xmlns:xlink="http://www.w3.org/1999/xlink" xlink:title="portion of epiphallus nearer to retractor muscle" id="ABBRID0E1CCI" xlink:type="simple">e2</abbrev>; <abbrev xmlns:xlink="http://www.w3.org/1999/xlink" xlink:title="portion of epiphallus nearer to retractor muscle" id="ABBRID0E5CCI" xlink:type="simple">e2</abbrev> bulbous and ca. half of <abbrev xmlns:xlink="http://www.w3.org/1999/xlink" xlink:title="portion of epiphallus nearer to penis" id="ABBRID0ECDCI" xlink:type="simple">e1</abbrev> length. Epiphallic caecum (<abbrev xmlns:xlink="http://www.w3.org/1999/xlink" xlink:title="epiphallic caecum" id="ABBRID0EGDCI" xlink:type="simple">ec</abbrev>) very short, bulbous, and with thin penial retractor muscle (<abbrev xmlns:xlink="http://www.w3.org/1999/xlink" xlink:title="penial retractor muscle" id="ABBRID0EKDCI" xlink:type="simple">prm</abbrev>) attached <abbrev xmlns:xlink="http://www.w3.org/1999/xlink" xlink:title="atrium" id="ABBRID0EODCI" xlink:type="simple">at</abbrev> tip. Vas deferens (<abbrev xmlns:xlink="http://www.w3.org/1999/xlink" xlink:title="vas deferens" id="ABBRID0ESDCI" xlink:type="simple">vd</abbrev>) thin tube. Dart apparatus large, long cylindrical, and located on atrium <abbrev xmlns:xlink="http://www.w3.org/1999/xlink" xlink:title="atrium" id="ABBRID0EWDCI" xlink:type="simple">at</abbrev> vagina and penis junction. Vagina (v) rather short, cylindrical. Gametolytic sac (<abbrev xmlns:xlink="http://www.w3.org/1999/xlink" xlink:title="gametolytic sac" id="ABBRID0E1DCI" xlink:type="simple">gs</abbrev>) bulbous; gametolytic duct (<abbrev xmlns:xlink="http://www.w3.org/1999/xlink" xlink:title="gametolytic duct" id="ABBRID0E5DCI" xlink:type="simple">gd</abbrev>) cylindrical, rather short, ca. half of penis length. Free oviduct (<abbrev xmlns:xlink="http://www.w3.org/1999/xlink" xlink:title="free oviduct" id="ABBRID0ECECI" xlink:type="simple">fo</abbrev>) ca. two-third of penis length, cylindrical, and encircled with thick tissue near vagina.</p><fig id="F10" position="float" orientation="portrait"><object-id xmlns:xlink="http://www.w3.org/1999/xlink" content-type="doi" xlink:type="simple">10.3897/zookeys.1110.82461.figure10</object-id><object-id xmlns:xlink="http://www.w3.org/1999/xlink" content-type="arpha" xlink:type="simple">2CA5046F-2606-55CA-891C-FE8E7FC2BD4B</object-id><label>Figure 10.</label><caption><p>General view of the genital system of <italic><tp:taxon-name><tp:taxon-name-part taxon-name-part-type="genus" reg="Burmochlamys">Burmochlamys</tp:taxon-name-part></tp:taxon-name></italic> species <bold>A</bold><italic><tp:taxon-name><tp:taxon-name-part taxon-name-part-type="genus" reg="Burmochlamys">B.</tp:taxon-name-part><tp:taxon-name-part taxon-name-part-type="species" reg="fasciola">fasciola</tp:taxon-name-part></tp:taxon-name></italic> sp. nov. paratype <named-content xmlns:xlink="http://www.w3.org/1999/xlink" content-type="dwc:institutional_code" xlink:title="Chulalongkorn University Museum of Zoology" xlink:href="http://grbio.org/institution/chulalongkorn-university-museum-natural-history" xlink:type="simple">CUMZ</named-content> 14214 <bold>B</bold><italic><tp:taxon-name><tp:taxon-name-part taxon-name-part-type="genus" reg="Burmochlamys">B.</tp:taxon-name-part><tp:taxon-name-part taxon-name-part-type="species" reg="moulmeinica">moulmeinica</tp:taxon-name-part></tp:taxon-name></italic> sp. nov. paratype <named-content xmlns:xlink="http://www.w3.org/1999/xlink" content-type="dwc:institutional_code" xlink:title="Chulalongkorn University Museum of Zoology" xlink:href="http://grbio.org/institution/chulalongkorn-university-museum-natural-history" xlink:type="simple">CUMZ</named-content> 14217 <bold>C</bold><italic><tp:taxon-name><tp:taxon-name-part taxon-name-part-type="genus" reg="Burmochlamys">B.</tp:taxon-name-part><tp:taxon-name-part taxon-name-part-type="species" reg="versicolor">versicolor</tp:taxon-name-part></tp:taxon-name></italic> sp. nov. paratype <named-content xmlns:xlink="http://www.w3.org/1999/xlink" content-type="dwc:institutional_code" xlink:title="Chulalongkorn University Museum of Zoology" xlink:href="http://grbio.org/institution/chulalongkorn-university-museum-natural-history" xlink:type="simple">CUMZ</named-content> 14219. White arrow indicates the end of the penis. Yellow arrow indicates the solid <abbrev xmlns:xlink="http://www.w3.org/1999/xlink" xlink:title="atrium" id="ABBRID0EIGCI" xlink:type="simple">at</abbrev> the tip of dart apparatus. Red-dotted line indicates vas deferens missing.</p></caption><graphic xmlns:xlink="http://www.w3.org/1999/xlink" xlink:href="zookeys-1110-001_article-82461__-g010.jpg" position="float" orientation="portrait" xlink:type="simple" id="oo_709576.jpg"><uri content-type="original_file" xlink:type="simple">https://binary.pensoft.net/fig/709576</uri></graphic></fig><p><bold><italic><tp:taxon-name><tp:taxon-name-part taxon-name-part-type="genus" reg="Radula">Radula</tp:taxon-name-part></tp:taxon-name></italic></bold> (Fig. <xref ref-type="fig" rid="F15">15A</xref>). Resembles <italic><tp:taxon-name><tp:taxon-name-part taxon-name-part-type="genus" reg="Burmochlamys">B.</tp:taxon-name-part><tp:taxon-name-part taxon-name-part-type="species" reg="cassidula">cassidula</tp:taxon-name-part></tp:taxon-name></italic>. Teeth arranged in wide U-shaped rows with each row consisting of ~ 50 teeth; central tooth monocuspid, large and ovate spatulate shape with both sides of its base attached by two triangular-shaped plates; laterals and marginals not differentiated, monocuspid, large spatulate shape then gradually become narrower, elongate, smaller, and rather more pointed cups outwards, and attached <abbrev xmlns:xlink="http://www.w3.org/1999/xlink" xlink:title="atrium" id="ABBRID0EMHCI" xlink:type="simple">at</abbrev> base and on outer side by one smaller triangular-shaped plate.</p><p><bold><italic>External appearance</italic></bold> (Figs <xref ref-type="fig" rid="F4">4A</xref>, <xref ref-type="fig" rid="F5">5E</xref>). Living animal with reticulated skin, grey body, slightly lighter on foot sole and darker colour on caudal horn. Mantle extensions with three dorsal lobes and two shell lobes; same colour as body.</p></tp:treatment-sec><tp:treatment-sec sec-type="etymology" id="SECID0E6HCI"><title>Etymology.</title><p>The specific epithet <italic>moulmeinica</italic> is a noun in reference to the historical name of Mawlamyine city, pertaining to the Salween River basin, where the type locality is situated.</p></tp:treatment-sec><tp:treatment-sec sec-type="distribution" id="SECID0EHICI"><title>Distribution.</title><p><italic><tp:taxon-name><tp:taxon-name-part taxon-name-part-type="genus" reg="Burmochlamys">Burmochlamys</tp:taxon-name-part><tp:taxon-name-part taxon-name-part-type="species" reg="moulmeinica">moulmeinica</tp:taxon-name-part></tp:taxon-name></italic> sp. nov. is endemic to a small limestone area <abbrev xmlns:xlink="http://www.w3.org/1999/xlink" xlink:title="atrium" id="ABBRID0EYICI" xlink:type="simple">at</abbrev> Lun Nya Pagoda in Myanmar (Figs <xref ref-type="fig" rid="F1">1</xref>, <xref ref-type="fig" rid="F2">2D</xref>). The isolated limestone is surrounded by paddy fields that are temporarily flooded during the monsoon season (Fig. <xref ref-type="fig" rid="F2">2D</xref>). In addition, this new species is also sympatric with the limestone karst-restricted species, <italic><tp:taxon-name><tp:taxon-name-part taxon-name-part-type="genus" reg="Sophina">Sophina</tp:taxon-name-part><tp:taxon-name-part taxon-name-part-type="species" reg="pisinna">pisinna</tp:taxon-name-part></tp:taxon-name></italic> Sutcharit &amp; Panha, 2020.</p></tp:treatment-sec><tp:treatment-sec sec-type="remarks" id="SECID0ETJCI"><title>Remarks.</title><p><italic><tp:taxon-name><tp:taxon-name-part taxon-name-part-type="genus" reg="Burmochlamys">Burmochlamys</tp:taxon-name-part><tp:taxon-name-part taxon-name-part-type="species" reg="moulmeinica">moulmeinica</tp:taxon-name-part></tp:taxon-name></italic> sp. nov. is similar to <italic><tp:taxon-name><tp:taxon-name-part taxon-name-part-type="genus" reg="Burmochlamys">B.</tp:taxon-name-part><tp:taxon-name-part taxon-name-part-type="species" reg="poongee">poongee</tp:taxon-name-part></tp:taxon-name></italic> in shell morphology but can be differentiated by genitalia. This new species has a relatively short epiphallus and a rather short <abbrev xmlns:xlink="http://www.w3.org/1999/xlink" xlink:title="atrium" id="ABBRID0EPKCI" xlink:type="simple">at</abbrev> the base of dart apparatus, whereas <italic><tp:taxon-name><tp:taxon-name-part taxon-name-part-type="genus" reg="Burmochlamys">B.</tp:taxon-name-part><tp:taxon-name-part taxon-name-part-type="species" reg="poongee">poongee</tp:taxon-name-part></tp:taxon-name></italic> has a slender and longer epiphallus and a very long and small <abbrev xmlns:xlink="http://www.w3.org/1999/xlink" xlink:title="atrium" id="ABBRID0E5KCI" xlink:type="simple">at</abbrev> the base of dart apparatus.</p></tp:treatment-sec><tp:treatment-sec><!--Section generated to contain objects referenced in tp:taxon-treatment.--><fig id="F1" position="float" orientation="portrait"><object-id xmlns:xlink="http://www.w3.org/1999/xlink" content-type="doi" xlink:type="simple">10.3897/zookeys.1110.82461.figure1</object-id><object-id xmlns:xlink="http://www.w3.org/1999/xlink" content-type="arpha" xlink:type="simple">A30DB2E9-B4D5-594D-8F10-4EFC9C897DDD</object-id><label>Figure 1.</label><caption><p>Map of the Salween River basin (known as Thanlwin River) in the southeastern Myanmar showing the sampling sites. Coloured triangles indicate the localities recorded for each <italic><tp:taxon-name><tp:taxon-name-part taxon-name-part-type="genus" reg="Burmochlamys">Burmochlamys</tp:taxon-name-part></tp:taxon-name></italic> species. White circles indicate the localities recorded for <italic>Sophina</italic> species. White squares indicate the sampling localities with no records of both <italic>Sophina</italic> and <italic><tp:taxon-name><tp:taxon-name-part taxon-name-part-type="genus" reg="Burmochlamys">Burmochlamys</tp:taxon-name-part></tp:taxon-name></italic> species.</p></caption><graphic xmlns:xlink="http://www.w3.org/1999/xlink" xlink:href="zookeys-1110-001_article-82461__-g001.jpg" position="float" orientation="portrait" xlink:type="simple" id="oo_709567.jpg"><uri content-type="original_file" xlink:type="simple">https://binary.pensoft.net/fig/709567</uri></graphic></fig><fig id="F2" position="float" orientation="portrait"><object-id xmlns:xlink="http://www.w3.org/1999/xlink" content-type="doi" xlink:type="simple">10.3897/zookeys.1110.82461.figure2</object-id><object-id xmlns:xlink="http://www.w3.org/1999/xlink" content-type="arpha" xlink:type="simple">78C8E056-7436-5F56-96B1-4679BBDA6E52</object-id><label>Figure 2.</label><caption><p>Habitat of some species of <italic><tp:taxon-name><tp:taxon-name-part taxon-name-part-type="genus" reg="Burmochlamys">Burmochlamys</tp:taxon-name-part></tp:taxon-name></italic> gen. nov. in the karst basin of Hpa-An, Kayin State, Myanmar. <bold>A</bold> type locality of <italic><tp:taxon-name><tp:taxon-name-part taxon-name-part-type="genus" reg="Burmochlamys">B.</tp:taxon-name-part><tp:taxon-name-part taxon-name-part-type="species" reg="fasciola">fasciola</tp:taxon-name-part></tp:taxon-name></italic> sp. nov. <abbrev xmlns:xlink="http://www.w3.org/1999/xlink" xlink:title="atrium" id="ABBRID0EWGAC" xlink:type="simple">at</abbrev> Bardai Mountain and microhabitat structure of the karst wall <bold>B</bold> newly discovered locality of <italic><tp:taxon-name><tp:taxon-name-part taxon-name-part-type="genus" reg="Burmochlamys">B.</tp:taxon-name-part><tp:taxon-name-part taxon-name-part-type="species" reg="poongee">poongee</tp:taxon-name-part></tp:taxon-name></italic><abbrev xmlns:xlink="http://www.w3.org/1999/xlink" xlink:title="atrium" id="ABBRID0EHHAC" xlink:type="simple">at</abbrev> Kaw Ka Thaung Cave <bold>C</bold> type locality of <italic><tp:taxon-name><tp:taxon-name-part taxon-name-part-type="genus" reg="Burmochlamys">B.</tp:taxon-name-part><tp:taxon-name-part taxon-name-part-type="species" reg="albida">albida</tp:taxon-name-part></tp:taxon-name></italic> sp. nov. <abbrev xmlns:xlink="http://www.w3.org/1999/xlink" xlink:title="atrium" id="ABBRID0EYHAC" xlink:type="simple">at</abbrev> Waiponla Monastery <bold>D</bold> type locality of <italic><tp:taxon-name><tp:taxon-name-part taxon-name-part-type="genus" reg="Burmochlamys">B.</tp:taxon-name-part><tp:taxon-name-part taxon-name-part-type="species" reg="moulmeinica">moulmeinica</tp:taxon-name-part></tp:taxon-name></italic> sp. nov. <abbrev xmlns:xlink="http://www.w3.org/1999/xlink" xlink:title="atrium" id="ABBRID0EJIAC" xlink:type="simple">at</abbrev> Lun Nya Pagoda <bold>E</bold> type locality of <italic><tp:taxon-name><tp:taxon-name-part taxon-name-part-type="genus" reg="Burmochlamys">B.</tp:taxon-name-part><tp:taxon-name-part taxon-name-part-type="species" reg="versicolor">versicolor</tp:taxon-name-part></tp:taxon-name></italic> sp. nov. <abbrev xmlns:xlink="http://www.w3.org/1999/xlink" xlink:title="atrium" id="ABBRID0E1IAC" xlink:type="simple">at</abbrev> Bayin Nyi Cave. Photos by Ruttapon Srisonchai.</p></caption><graphic xmlns:xlink="http://www.w3.org/1999/xlink" xlink:href="zookeys-1110-001_article-82461__-g002.jpg" position="float" orientation="portrait" xlink:type="simple" id="oo_709568.jpg"><uri content-type="original_file" xlink:type="simple">https://binary.pensoft.net/fig/709568</uri></graphic></fig><fig id="F4" position="float" orientation="portrait"><object-id xmlns:xlink="http://www.w3.org/1999/xlink" content-type="doi" xlink:type="simple">10.3897/zookeys.1110.82461.figure4</object-id><object-id xmlns:xlink="http://www.w3.org/1999/xlink" content-type="arpha" xlink:type="simple">8E2D0414-1984-50FF-A1DD-311CDD2FBE1B</object-id><label>Figure 4.</label><caption><p><bold>A</bold> adult of <italic><tp:taxon-name><tp:taxon-name-part taxon-name-part-type="genus" reg="Burmochlamys">B.</tp:taxon-name-part><tp:taxon-name-part taxon-name-part-type="species" reg="moulmeinica">moulmeinica</tp:taxon-name-part></tp:taxon-name></italic> sp. nov. while climbing slowly on the karst wall after raining <abbrev xmlns:xlink="http://www.w3.org/1999/xlink" xlink:title="atrium" id="ABBRID0EAZAG" xlink:type="simple">at</abbrev> Lun Nya Pagoda <bold>B</bold> mating pairs of <italic><tp:taxon-name><tp:taxon-name-part taxon-name-part-type="genus" reg="Burmochlamys">B.</tp:taxon-name-part><tp:taxon-name-part taxon-name-part-type="species" reg="versicolor">versicolor</tp:taxon-name-part></tp:taxon-name></italic> sp. nov. on the karst wall <abbrev xmlns:xlink="http://www.w3.org/1999/xlink" xlink:title="atrium" id="ABBRID0ERZAG" xlink:type="simple">at</abbrev> Bayin Nyi Cave <bold>C</bold><italic><tp:taxon-name><tp:taxon-name-part taxon-name-part-type="genus" reg="Burmochlamys">B.</tp:taxon-name-part><tp:taxon-name-part taxon-name-part-type="species" reg="versicolor">versicolor</tp:taxon-name-part></tp:taxon-name></italic> sp. nov. eaten by the carnivorous snail <italic><tp:taxon-name><tp:taxon-name-part taxon-name-part-type="genus" reg="Carinartemis">Carinartemis</tp:taxon-name-part></tp:taxon-name></italic> sp. on the karst wall <abbrev xmlns:xlink="http://www.w3.org/1999/xlink" xlink:title="atrium" id="ABBRID0EJ1AG" xlink:type="simple">at</abbrev> Bayin Nyi Cave <bold>D</bold><italic><tp:taxon-name><tp:taxon-name-part taxon-name-part-type="genus" reg="Burmochlamys">B.</tp:taxon-name-part><tp:taxon-name-part taxon-name-part-type="species" reg="cassidula">cassidula</tp:taxon-name-part></tp:taxon-name></italic> eaten by the carnivorous snail <italic><tp:taxon-name><tp:taxon-name-part taxon-name-part-type="genus" reg="Haploptychius">Haploptychius</tp:taxon-name-part></tp:taxon-name></italic> sp. on the karst wall <abbrev xmlns:xlink="http://www.w3.org/1999/xlink" xlink:title="atrium" id="ABBRID0EB2AG" xlink:type="simple">at</abbrev> Kaw Gon Cave.</p></caption><graphic xmlns:xlink="http://www.w3.org/1999/xlink" xlink:href="zookeys-1110-001_article-82461__-g004.jpg" position="float" orientation="portrait" xlink:type="simple" id="oo_709570.jpg"><uri content-type="original_file" xlink:type="simple">https://binary.pensoft.net/fig/709570</uri></graphic></fig><fig id="F5" position="float" orientation="portrait"><object-id xmlns:xlink="http://www.w3.org/1999/xlink" content-type="doi" xlink:type="simple">10.3897/zookeys.1110.82461.figure5</object-id><object-id xmlns:xlink="http://www.w3.org/1999/xlink" content-type="arpha" xlink:type="simple">DD744818-74CF-5994-BE56-B612ACE0AC2E</object-id><label>Figure 5.</label><caption><p>Living snails of <italic><tp:taxon-name><tp:taxon-name-part taxon-name-part-type="genus" reg="Burmochlamys">Burmochlamys</tp:taxon-name-part></tp:taxon-name></italic> species <bold>A</bold><italic><tp:taxon-name><tp:taxon-name-part taxon-name-part-type="genus" reg="Burmochlamys">B.</tp:taxon-name-part><tp:taxon-name-part taxon-name-part-type="species" reg="fasciola">fasciola</tp:taxon-name-part></tp:taxon-name></italic> sp. nov. paratype <named-content xmlns:xlink="http://www.w3.org/1999/xlink" content-type="dwc:institutional_code" xlink:title="Chulalongkorn University Museum of Zoology" xlink:href="http://grbio.org/institution/chulalongkorn-university-museum-natural-history" xlink:type="simple">CUMZ</named-content> 14214 showing left and right lateral views <bold>B</bold><italic><tp:taxon-name><tp:taxon-name-part taxon-name-part-type="genus" reg="Burmochlamys">B.</tp:taxon-name-part><tp:taxon-name-part taxon-name-part-type="species" reg="cassidula">cassidula</tp:taxon-name-part></tp:taxon-name></italic> specimen <named-content xmlns:xlink="http://www.w3.org/1999/xlink" content-type="dwc:institutional_code" xlink:title="Chulalongkorn University Museum of Zoology" xlink:href="http://grbio.org/institution/chulalongkorn-university-museum-natural-history" xlink:type="simple">CUMZ</named-content> 14209 <bold>C</bold><italic><tp:taxon-name><tp:taxon-name-part taxon-name-part-type="genus" reg="Burmochlamys">B.</tp:taxon-name-part><tp:taxon-name-part taxon-name-part-type="species" reg="poongee">poongee</tp:taxon-name-part></tp:taxon-name></italic> specimen <named-content xmlns:xlink="http://www.w3.org/1999/xlink" content-type="dwc:institutional_code" xlink:title="Chulalongkorn University Museum of Zoology" xlink:href="http://grbio.org/institution/chulalongkorn-university-museum-natural-history" xlink:type="simple">CUMZ</named-content> 14210 <bold>D</bold><italic><tp:taxon-name><tp:taxon-name-part taxon-name-part-type="genus" reg="Burmochlamys">B.</tp:taxon-name-part><tp:taxon-name-part taxon-name-part-type="species" reg="albida">albida</tp:taxon-name-part></tp:taxon-name></italic> sp. nov. paratype <named-content xmlns:xlink="http://www.w3.org/1999/xlink" content-type="dwc:institutional_code" xlink:title="Chulalongkorn University Museum of Zoology" xlink:href="http://grbio.org/institution/chulalongkorn-university-museum-natural-history" xlink:type="simple">CUMZ</named-content> 14212 <bold>E</bold><italic><tp:taxon-name><tp:taxon-name-part taxon-name-part-type="genus" reg="Burmochlamys">B.</tp:taxon-name-part><tp:taxon-name-part taxon-name-part-type="species" reg="moulmeinica">moulmeinica</tp:taxon-name-part></tp:taxon-name></italic> sp. nov. paratype <named-content xmlns:xlink="http://www.w3.org/1999/xlink" content-type="dwc:institutional_code" xlink:title="Chulalongkorn University Museum of Zoology" xlink:href="http://grbio.org/institution/chulalongkorn-university-museum-natural-history" xlink:type="simple">CUMZ</named-content> 14217 <bold>F</bold><italic><tp:taxon-name><tp:taxon-name-part taxon-name-part-type="genus" reg="Burmochlamys">B.</tp:taxon-name-part><tp:taxon-name-part taxon-name-part-type="species" reg="versicolor">versicolor</tp:taxon-name-part></tp:taxon-name></italic> sp. nov. paratype <named-content xmlns:xlink="http://www.w3.org/1999/xlink" content-type="dwc:institutional_code" xlink:title="Chulalongkorn University Museum of Zoology" xlink:href="http://grbio.org/institution/chulalongkorn-university-museum-natural-history" xlink:type="simple">CUMZ</named-content> 14219 <bold>G</bold><italic><tp:taxon-name><tp:taxon-name-part taxon-name-part-type="genus" reg="Burmochlamys">B.</tp:taxon-name-part><tp:taxon-name-part taxon-name-part-type="species" reg="whitteni">whitteni</tp:taxon-name-part></tp:taxon-name></italic> sp. nov. paratype <named-content xmlns:xlink="http://www.w3.org/1999/xlink" content-type="dwc:institutional_code" xlink:title="Chulalongkorn University Museum of Zoology" xlink:href="http://grbio.org/institution/chulalongkorn-university-museum-natural-history" xlink:type="simple">CUMZ</named-content> 14222.</p></caption><graphic xmlns:xlink="http://www.w3.org/1999/xlink" xlink:href="zookeys-1110-001_article-82461__-g005.jpg" position="float" orientation="portrait" xlink:type="simple" id="oo_709571.jpg"><uri content-type="original_file" xlink:type="simple">https://binary.pensoft.net/fig/709571</uri></graphic></fig><fig id="F7" position="float" orientation="portrait"><object-id xmlns:xlink="http://www.w3.org/1999/xlink" content-type="doi" xlink:type="simple">10.3897/zookeys.1110.82461.figure7</object-id><object-id xmlns:xlink="http://www.w3.org/1999/xlink" content-type="arpha" xlink:type="simple">8C32D0FE-840F-5875-ABAE-C36D3D7DEEDC</object-id><label>Figure 7.</label><caption><p>Shells of <italic><tp:taxon-name><tp:taxon-name-part taxon-name-part-type="genus" reg="Burmochlamys">Burmochlamys</tp:taxon-name-part></tp:taxon-name></italic> species <bold>A, B</bold><italic><tp:taxon-name><tp:taxon-name-part taxon-name-part-type="genus" reg="Burmochlamys">B.</tp:taxon-name-part><tp:taxon-name-part taxon-name-part-type="species" reg="albida">albida</tp:taxon-name-part></tp:taxon-name></italic> sp. nov. <bold>A</bold> holotype <named-content xmlns:xlink="http://www.w3.org/1999/xlink" content-type="dwc:institutional_code" xlink:title="Chulalongkorn University Museum of Zoology" xlink:href="http://grbio.org/institution/chulalongkorn-university-museum-natural-history" xlink:type="simple">CUMZ</named-content> 14211, and <bold>D</bold> paratype <named-content xmlns:xlink="http://www.w3.org/1999/xlink" content-type="dwc:institutional_code" xlink:title="Chulalongkorn University Museum of Zoology" xlink:href="http://grbio.org/institution/chulalongkorn-university-museum-natural-history" xlink:type="simple">CUMZ</named-content> 14212 <bold>C, D</bold><italic><tp:taxon-name><tp:taxon-name-part taxon-name-part-type="genus" reg="Burmochlamys">B.</tp:taxon-name-part><tp:taxon-name-part taxon-name-part-type="species" reg="fasciola">fasciola</tp:taxon-name-part></tp:taxon-name></italic> sp. nov. <bold>C</bold> holotype <named-content xmlns:xlink="http://www.w3.org/1999/xlink" content-type="dwc:institutional_code" xlink:title="Chulalongkorn University Museum of Zoology" xlink:href="http://grbio.org/institution/chulalongkorn-university-museum-natural-history" xlink:type="simple">CUMZ</named-content> 14213 <bold>D</bold> paratype <named-content xmlns:xlink="http://www.w3.org/1999/xlink" content-type="dwc:institutional_code" xlink:title="Chulalongkorn University Museum of Zoology" xlink:href="http://grbio.org/institution/chulalongkorn-university-museum-natural-history" xlink:type="simple">CUMZ</named-content> 14214 <bold>E, F</bold><italic><tp:taxon-name><tp:taxon-name-part taxon-name-part-type="genus" reg="Burmochlamys">B.</tp:taxon-name-part><tp:taxon-name-part taxon-name-part-type="species" reg="moulmeinica">moulmeinica</tp:taxon-name-part></tp:taxon-name></italic> sp. nov. <bold>E</bold> holotype <named-content xmlns:xlink="http://www.w3.org/1999/xlink" content-type="dwc:institutional_code" xlink:title="Chulalongkorn University Museum of Zoology" xlink:href="http://grbio.org/institution/chulalongkorn-university-museum-natural-history" xlink:type="simple">CUMZ</named-content> 14216 <bold>F</bold> paratype <named-content xmlns:xlink="http://www.w3.org/1999/xlink" content-type="dwc:institutional_code" xlink:title="Chulalongkorn University Museum of Zoology" xlink:href="http://grbio.org/institution/chulalongkorn-university-museum-natural-history" xlink:type="simple">CUMZ</named-content> 14217.</p></caption><graphic xmlns:xlink="http://www.w3.org/1999/xlink" xlink:href="zookeys-1110-001_article-82461__-g007.jpg" position="float" orientation="portrait" xlink:type="simple" id="oo_709573.jpg"><uri content-type="original_file" xlink:type="simple">https://binary.pensoft.net/fig/709573</uri></graphic></fig><fig id="F13" position="float" orientation="portrait"><object-id xmlns:xlink="http://www.w3.org/1999/xlink" content-type="doi" xlink:type="simple">10.3897/zookeys.1110.82461.figure13</object-id><object-id xmlns:xlink="http://www.w3.org/1999/xlink" content-type="arpha" xlink:type="simple">22FE011F-92B7-5DEA-A9BC-E6DB3867511E</object-id><label>Figure 13.</label><caption><p>Representative <abbrev xmlns:xlink="http://www.w3.org/1999/xlink" xlink:title="scanning electron microscopy" id="ABBRID0EDADI" xlink:type="simple">SEM</abbrev> images of the shell of <italic><tp:taxon-name><tp:taxon-name-part taxon-name-part-type="genus" reg="Burmochlamys">Burmochlamys</tp:taxon-name-part></tp:taxon-name></italic> species <bold>A–C</bold><italic><tp:taxon-name><tp:taxon-name-part taxon-name-part-type="genus" reg="Burmochlamys">B.</tp:taxon-name-part><tp:taxon-name-part taxon-name-part-type="species" reg="moulmeinica">moulmeinica</tp:taxon-name-part></tp:taxon-name></italic> sp. nov. paratype <named-content xmlns:xlink="http://www.w3.org/1999/xlink" content-type="dwc:institutional_code" xlink:title="Chulalongkorn University Museum of Zoology" xlink:href="http://grbio.org/institution/chulalongkorn-university-museum-natural-history" xlink:type="simple">CUMZ</named-content> 14217 <bold>A</bold> protoconch <bold>B</bold> body whorl <bold>C</bold> zoom-in view of body whorl. <bold>D–F</bold><italic><tp:taxon-name><tp:taxon-name-part taxon-name-part-type="genus" reg="Burmochlamys">B.</tp:taxon-name-part><tp:taxon-name-part taxon-name-part-type="species" reg="versicolor">versicolor</tp:taxon-name-part></tp:taxon-name></italic> sp. nov. paratype <named-content xmlns:xlink="http://www.w3.org/1999/xlink" content-type="dwc:institutional_code" xlink:title="Chulalongkorn University Museum of Zoology" xlink:href="http://grbio.org/institution/chulalongkorn-university-museum-natural-history" xlink:type="simple">CUMZ</named-content> 14219 <bold>D</bold> protoconch <bold>E</bold> body whorl <bold>F</bold> zoom-in view of body whorl <bold>G–I</bold><italic><tp:taxon-name><tp:taxon-name-part taxon-name-part-type="genus" reg="Burmochlamys">B.</tp:taxon-name-part><tp:taxon-name-part taxon-name-part-type="species" reg="whitteni">whitteni</tp:taxon-name-part></tp:taxon-name></italic> sp. nov. paratype <named-content xmlns:xlink="http://www.w3.org/1999/xlink" content-type="dwc:institutional_code" xlink:title="Chulalongkorn University Museum of Zoology" xlink:href="http://grbio.org/institution/chulalongkorn-university-museum-natural-history" xlink:type="simple">CUMZ</named-content> 14222 <bold>G</bold> protoconch <bold>H</bold> body whorl <bold>I</bold> zoom-in view of body whorl.</p></caption><graphic xmlns:xlink="http://www.w3.org/1999/xlink" xlink:href="zookeys-1110-001_article-82461__-g013.jpg" position="float" orientation="portrait" xlink:type="simple" id="oo_709579.jpg"><uri content-type="original_file" xlink:type="simple">https://binary.pensoft.net/fig/709579</uri></graphic></fig><fig id="F15" position="float" orientation="portrait"><object-id xmlns:xlink="http://www.w3.org/1999/xlink" content-type="doi" xlink:type="simple">10.3897/zookeys.1110.82461.figure15</object-id><object-id xmlns:xlink="http://www.w3.org/1999/xlink" content-type="arpha" xlink:type="simple">BE432A0D-3DF4-58DB-953D-5CA42C8D580E</object-id><label>Figure 15.</label><caption><p>Representative <abbrev xmlns:xlink="http://www.w3.org/1999/xlink" xlink:title="scanning electron microscopy" id="ABBRID0ESHDI" xlink:type="simple">SEM</abbrev> images of the radula of <italic><tp:taxon-name><tp:taxon-name-part taxon-name-part-type="genus" reg="Burmochlamys">Burmochlamys</tp:taxon-name-part></tp:taxon-name></italic> species <bold>A</bold><italic><tp:taxon-name><tp:taxon-name-part taxon-name-part-type="genus" reg="Burmochlamys">B.</tp:taxon-name-part><tp:taxon-name-part taxon-name-part-type="species" reg="moulmeinica">moulmeinica</tp:taxon-name-part></tp:taxon-name></italic> sp. nov. paratype <named-content xmlns:xlink="http://www.w3.org/1999/xlink" content-type="dwc:institutional_code" xlink:title="Chulalongkorn University Museum of Zoology" xlink:href="http://grbio.org/institution/chulalongkorn-university-museum-natural-history" xlink:type="simple">CUMZ</named-content> 14217 <bold>B</bold><italic><tp:taxon-name><tp:taxon-name-part taxon-name-part-type="genus" reg="Burmochlamys">B.</tp:taxon-name-part><tp:taxon-name-part taxon-name-part-type="species" reg="versicolor">versicolor</tp:taxon-name-part></tp:taxon-name></italic> sp. nov. paratype <named-content xmlns:xlink="http://www.w3.org/1999/xlink" content-type="dwc:institutional_code" xlink:title="Chulalongkorn University Museum of Zoology" xlink:href="http://grbio.org/institution/chulalongkorn-university-museum-natural-history" xlink:type="simple">CUMZ</named-content> 14219 <bold>C</bold><italic><tp:taxon-name><tp:taxon-name-part taxon-name-part-type="genus" reg="Burmochlamys">B.</tp:taxon-name-part><tp:taxon-name-part taxon-name-part-type="species" reg="whitteni">whitteni</tp:taxon-name-part></tp:taxon-name></italic> sp. nov. paratype <named-content xmlns:xlink="http://www.w3.org/1999/xlink" content-type="dwc:institutional_code" xlink:title="Chulalongkorn University Museum of Zoology" xlink:href="http://grbio.org/institution/chulalongkorn-university-museum-natural-history" xlink:type="simple">CUMZ</named-content> 14222. Central tooth indicated by ‘C’; yellow colour indicates central tooth row.</p></caption><graphic xmlns:xlink="http://www.w3.org/1999/xlink" xlink:href="zookeys-1110-001_article-82461__-g015.jpg" position="float" orientation="portrait" xlink:type="simple" id="oo_709581.jpg"><uri content-type="original_file" xlink:type="simple">https://binary.pensoft.net/fig/709581</uri></graphic></fig></tp:treatment-sec></tp:taxon-treatment>
