# Supplementary material for: ﻿Uncovering local endemism from southeastern Myanmar: description of the new karst-associated terrestrial snail genus Burmochlamys (Eupulmonata, Helicarionidae)
Source: Zookeys. 2022 Jul 4;1110:1–37. doi: 10.3897/zookeys.1110.82461 (PMC9848772; doi:10.3897/zookeys.1110.82461)
Supplement: XML Treatment for Burmochlamys versicolor [file zookeys.1110.82461-treatment9.xml]

<!DOCTYPE tp:taxon-treatment
  PUBLIC "-//TaxonX//DTD Taxonomic Treatment Publishing DTD v0 20100105//EN" "tax-treatment-NSO.dtd">
<tp:taxon-treatment xmlns:tp="http://www.plazi.org/taxpub"><tp:treatment-meta><kwd-group><label>Taxon classification</label><kwd>
                <named-content content-type="kingdom">Animalia</named-content>
              </kwd><kwd>
                <named-content content-type="order">Eupulmonata</named-content>
              </kwd><kwd>
                <named-content content-type="family">Helicarionidae</named-content>
              </kwd></kwd-group><mixed-citation publication-type="journal"><person-group><name><surname>Pholyotha</surname><given-names>Arthit</given-names></name><name><surname>Sutcharit</surname><given-names>Chirasak</given-names></name><name><surname>Lin</surname><given-names>Aung</given-names></name><name><surname>Panha</surname><given-names>Somsak</given-names></name></person-group><article-title>﻿Uncovering local endemism from southeastern Myanmar: description of the new karst-associated terrestrial snail genus <italic><tp:taxon-name><tp:taxon-name-part taxon-name-part-type="genus" reg="Burmochlamys">Burmochlamys</tp:taxon-name-part></tp:taxon-name></italic> (<tp:taxon-name><tp:taxon-name-part taxon-name-part-type="order">Eupulmonata</tp:taxon-name-part></tp:taxon-name>, <tp:taxon-name><tp:taxon-name-part taxon-name-part-type="family">Helicarionidae</tp:taxon-name-part></tp:taxon-name>)</article-title><source>Zookeys</source><day>04</day><month>07</month><year>2022</year><volume>1110</volume><fpage>1</fpage><lpage>37</lpage><pub-id pub-id-type="doi">10.3897/zookeys.1110.82461</pub-id></mixed-citation></tp:treatment-meta><tp:nomenclature><label>﻿</label><tp:taxon-name>
              <object-id xmlns:xlink="http://www.w3.org/1999/xlink" content-type="arpha" xlink:type="simple">5136A396-BCE5-5D5E-A3A9-7096C6FF4DFA</object-id>
              <tp:taxon-name-part taxon-name-part-type="genus" reg="Burmochlamys">Burmochlamys</tp:taxon-name-part>
              <tp:taxon-name-part taxon-name-part-type="species" reg="versicolor">versicolor</tp:taxon-name-part>
              <object-id xmlns:xlink="http://www.w3.org/1999/xlink" content-type="zoobank" xlink:type="simple">https://zoobank.org/096635E4-809B-437B-BE16-197FD4D38D1B</object-id>
            </tp:taxon-name><tp:taxon-authority>Pholyotha &amp; Panha</tp:taxon-authority><tp:taxon-status xmlns:xlink="http://www.w3.org/1999/xlink" xlink:type="simple">sp. nov.</tp:taxon-status><xref ref-type="fig" rid="F1">Figs 1</xref><xref ref-type="fig" rid="F2">, 2E</xref><xref ref-type="fig" rid="F4">, 4B, C</xref><xref ref-type="fig" rid="F5">, 5F</xref><xref ref-type="fig" rid="F10">, 10C</xref><xref ref-type="fig" rid="F12">, 12A, B</xref><xref ref-type="fig" rid="F13">, 13D–F</xref><xref ref-type="fig" rid="F15">, 15B</xref></tp:nomenclature><tp:treatment-sec sec-type="material" id="SECID0EMNCI"><title>Material examined.</title><p><bold>Type material. <italic>Holotype</italic></bold>: <named-content xmlns:xlink="http://www.w3.org/1999/xlink" content-type="dwc:institutional_code" xlink:title="Chulalongkorn University Museum of Zoology" xlink:href="http://grbio.org/institution/chulalongkorn-university-museum-natural-history" xlink:type="simple">CUMZ</named-content> 14218 (Fig. <xref ref-type="fig" rid="F12">12A</xref>; width 6.0 mm, height 4.2 mm). <bold><italic>Paratypes</italic></bold>: Same locality as holotype: <named-content xmlns:xlink="http://www.w3.org/1999/xlink" content-type="dwc:institutional_code" xlink:title="Chulalongkorn University Museum of Zoology" xlink:href="http://grbio.org/institution/chulalongkorn-university-museum-natural-history" xlink:type="simple">CUMZ</named-content> 14219 (Fig. <xref ref-type="fig" rid="F12">12B</xref>; width 5.9 mm, height 4.5 mm), <named-content xmlns:xlink="http://www.w3.org/1999/xlink" content-type="dwc:institutional_code" xlink:title="Natural History Museum, London, United Kingdom" xlink:href="http://grbio.org/institution/natural-history-museum-london" xlink:type="simple">NHMUK</named-content> (two shells).</p><fig id="F11" position="float" orientation="portrait"><object-id xmlns:xlink="http://www.w3.org/1999/xlink" content-type="doi" xlink:type="simple">10.3897/zookeys.1110.82461.figure11</object-id><object-id xmlns:xlink="http://www.w3.org/1999/xlink" content-type="arpha" xlink:type="simple">3BFFD16C-A34E-57AC-92D6-A306433D754F</object-id><label>Figure 11.</label><caption><p>Representative <abbrev xmlns:xlink="http://www.w3.org/1999/xlink" xlink:title="scanning electron microscopy" id="ABBRID0EVOCI" xlink:type="simple">SEM</abbrev> images of the radula of <italic><tp:taxon-name><tp:taxon-name-part taxon-name-part-type="genus" reg="Burmochlamys">Burmochlamys</tp:taxon-name-part></tp:taxon-name></italic> species <bold>A</bold><italic><tp:taxon-name><tp:taxon-name-part taxon-name-part-type="genus" reg="Burmochlamys">B.</tp:taxon-name-part><tp:taxon-name-part taxon-name-part-type="species" reg="cassidula">cassidula</tp:taxon-name-part></tp:taxon-name></italic> specimen <named-content xmlns:xlink="http://www.w3.org/1999/xlink" content-type="dwc:institutional_code" xlink:title="Chulalongkorn University Museum of Zoology" xlink:href="http://grbio.org/institution/chulalongkorn-university-museum-natural-history" xlink:type="simple">CUMZ</named-content> 14209 <bold>B</bold><italic><tp:taxon-name><tp:taxon-name-part taxon-name-part-type="genus" reg="Burmochlamys">B.</tp:taxon-name-part><tp:taxon-name-part taxon-name-part-type="species" reg="poongee">poongee</tp:taxon-name-part></tp:taxon-name></italic> specimen <named-content xmlns:xlink="http://www.w3.org/1999/xlink" content-type="dwc:institutional_code" xlink:title="Chulalongkorn University Museum of Zoology" xlink:href="http://grbio.org/institution/chulalongkorn-university-museum-natural-history" xlink:type="simple">CUMZ</named-content> 14210 <bold>C</bold><italic><tp:taxon-name><tp:taxon-name-part taxon-name-part-type="genus" reg="Burmochlamys">B.</tp:taxon-name-part><tp:taxon-name-part taxon-name-part-type="species" reg="albida">albida</tp:taxon-name-part></tp:taxon-name></italic> sp. nov. paratype <named-content xmlns:xlink="http://www.w3.org/1999/xlink" content-type="dwc:institutional_code" xlink:title="Chulalongkorn University Museum of Zoology" xlink:href="http://grbio.org/institution/chulalongkorn-university-museum-natural-history" xlink:type="simple">CUMZ</named-content> 14212 <bold>D</bold><italic><tp:taxon-name><tp:taxon-name-part taxon-name-part-type="genus" reg="Burmochlamys">B.</tp:taxon-name-part><tp:taxon-name-part taxon-name-part-type="species" reg="fasciola">fasciola</tp:taxon-name-part></tp:taxon-name></italic> sp. nov. paratype <named-content xmlns:xlink="http://www.w3.org/1999/xlink" content-type="dwc:institutional_code" xlink:title="Chulalongkorn University Museum of Zoology" xlink:href="http://grbio.org/institution/chulalongkorn-university-museum-natural-history" xlink:type="simple">CUMZ</named-content> 14214. Central tooth indicated by ‘C’; yellow colour indicates central tooth row.</p></caption><graphic xmlns:xlink="http://www.w3.org/1999/xlink" xlink:href="zookeys-1110-001_article-82461__-g011.jpg" position="float" orientation="portrait" xlink:type="simple" id="oo_709577.jpg"><uri content-type="original_file" xlink:type="simple">https://binary.pensoft.net/fig/709577</uri></graphic></fig></tp:treatment-sec><tp:treatment-sec sec-type="material" id="SECID0EJRCI"><title>Other material.</title><p>Limestone outcrop <abbrev xmlns:xlink="http://www.w3.org/1999/xlink" xlink:title="atrium" id="ABBRID0EPRCI" xlink:type="simple">at</abbrev> Golden valley, Hpa-An, Kayin State, Myanmar (<named-content xmlns:xlink="http://www.w3.org/1999/xlink" content-type="dwc:verbatimCoordinates" xlink:type="simple"><named-content content-type="geo-json" specific-use="{&#34;type&#34;:&#34;Point&#34;,&#34;coordinates&#34;:[97.607250,16.850639]}" id="NCID0EWRCI" xlink:type="simple">16°51'02.3"N, 97°36'26.1"E</named-content></named-content>): <named-content xmlns:xlink="http://www.w3.org/1999/xlink" content-type="dwc:institutional_code" xlink:title="Chulalongkorn University Museum of Zoology" xlink:href="http://grbio.org/institution/chulalongkorn-university-museum-natural-history" xlink:type="simple">CUMZ</named-content> 14220.</p></tp:treatment-sec><tp:treatment-sec sec-type="type locality" id="SECID0E6RCI"><title>Type locality.</title><p>Limestone outcrop <abbrev xmlns:xlink="http://www.w3.org/1999/xlink" xlink:title="atrium" id="ABBRID0EFSCI" xlink:type="simple">at</abbrev> Bayin Nyi Cave, Hpa-An, Kayin State, Myanmar (<named-content xmlns:xlink="http://www.w3.org/1999/xlink" content-type="dwc:verbatimCoordinates" xlink:type="simple"><named-content content-type="geo-json" specific-use="{&#34;type&#34;:&#34;Point&#34;,&#34;coordinates&#34;:[97.491833,16.969472]}" id="NCID0EMSCI" xlink:type="simple">16°58'10.1"N, 97°29'30.6"E</named-content></named-content>).</p></tp:treatment-sec><tp:treatment-sec sec-type="diagnosis" id="SECID0ERSCI"><title>Diagnosis.</title><p>Shell subglobose, whitish yellow and then gradually turned yellowish brown near aperture opening, and umbilicus somewhat narrow and very deep. Animal dark greyish with five mantle extensions. Genitalia with very short epiphallic caecum attached by thin penial retractor muscle, rather short vagina, and small, slender, rather short gametolytic duct.</p></tp:treatment-sec><tp:treatment-sec sec-type="description" id="SECID0EWSCI"><title>Description.</title><p><bold><italic>Shell</italic></bold> (Figs <xref ref-type="fig" rid="F12">12A, B</xref>, <xref ref-type="fig" rid="F13">13D–F</xref>). Shell subglobose, small (width up to 6.3 mm, height up to 4.9 mm), thin, semi-translucent. Colour whitish yellow and then gradually turned yellowish brown on body whorl near aperture opening. Protoconch and teleoconch surface with similar sculpture. Surface of body whorl with indistinct spiral furrows without radial lines (Fig. <xref ref-type="fig" rid="F13">13D–F</xref>). Whorls 5½–6, increasing regularly; suture shallowly impressed; spire rather elevated; last whorl broad and well-rounded. Aperture obliquely crescent-shaped; peristome simple. Columellar margin simple, slightly reflected near umbilicus. Umbilicus open, moderate, and very deep that show preceding whorl.</p><fig id="F12" position="float" orientation="portrait"><object-id xmlns:xlink="http://www.w3.org/1999/xlink" content-type="doi" xlink:type="simple">10.3897/zookeys.1110.82461.figure12</object-id><object-id xmlns:xlink="http://www.w3.org/1999/xlink" content-type="arpha" xlink:type="simple">64014C1A-039E-5CA7-AC76-DA363251EEA8</object-id><label>Figure 12.</label><caption><p>Shells of <italic><tp:taxon-name><tp:taxon-name-part taxon-name-part-type="genus" reg="Burmochlamys">Burmochlamys</tp:taxon-name-part></tp:taxon-name></italic> species <bold>A, B</bold><italic><tp:taxon-name><tp:taxon-name-part taxon-name-part-type="genus" reg="Burmochlamys">B.</tp:taxon-name-part><tp:taxon-name-part taxon-name-part-type="species" reg="versicolor">versicolor</tp:taxon-name-part></tp:taxon-name></italic> sp. nov. <bold>A</bold> holotype <named-content xmlns:xlink="http://www.w3.org/1999/xlink" content-type="dwc:institutional_code" xlink:title="Chulalongkorn University Museum of Zoology" xlink:href="http://grbio.org/institution/chulalongkorn-university-museum-natural-history" xlink:type="simple">CUMZ</named-content> 14218, and <bold>D</bold> paratype <named-content xmlns:xlink="http://www.w3.org/1999/xlink" content-type="dwc:institutional_code" xlink:title="Chulalongkorn University Museum of Zoology" xlink:href="http://grbio.org/institution/chulalongkorn-university-museum-natural-history" xlink:type="simple">CUMZ</named-content> 14219 <bold>C, D</bold><italic><tp:taxon-name><tp:taxon-name-part taxon-name-part-type="genus" reg="Burmochlamys">B.</tp:taxon-name-part><tp:taxon-name-part taxon-name-part-type="species" reg="whitteni">whitteni</tp:taxon-name-part></tp:taxon-name></italic> sp. nov. <bold>C</bold> holotype <named-content xmlns:xlink="http://www.w3.org/1999/xlink" content-type="dwc:institutional_code" xlink:title="Chulalongkorn University Museum of Zoology" xlink:href="http://grbio.org/institution/chulalongkorn-university-museum-natural-history" xlink:type="simple">CUMZ</named-content> 14221, and <bold>D</bold> paratype <named-content xmlns:xlink="http://www.w3.org/1999/xlink" content-type="dwc:institutional_code" xlink:title="Chulalongkorn University Museum of Zoology" xlink:href="http://grbio.org/institution/chulalongkorn-university-museum-natural-history" xlink:type="simple">CUMZ</named-content> 14222.</p></caption><graphic xmlns:xlink="http://www.w3.org/1999/xlink" xlink:href="zookeys-1110-001_article-82461__-g012.jpg" position="float" orientation="portrait" xlink:type="simple" id="oo_709578.jpg"><uri content-type="original_file" xlink:type="simple">https://binary.pensoft.net/fig/709578</uri></graphic></fig><p><bold><italic>Genital organs</italic></bold> (Fig. <xref ref-type="fig" rid="F10">10C</xref>). Atrium (<abbrev xmlns:xlink="http://www.w3.org/1999/xlink" xlink:title="atrium" id="ABBRID0E5VCI" xlink:type="simple">at</abbrev>) very short. Penis (p) moderate, cylindrical and with penial sheath. Epiphallus (<abbrev xmlns:xlink="http://www.w3.org/1999/xlink" xlink:title="portion of epiphallus nearer to penis" id="ABBRID0ECWCI" xlink:type="simple">e1</abbrev>+<abbrev xmlns:xlink="http://www.w3.org/1999/xlink" xlink:title="portion of epiphallus nearer to retractor muscle" id="ABBRID0EGWCI" xlink:type="simple">e2</abbrev>) ca. one-third of penis length; <abbrev xmlns:xlink="http://www.w3.org/1999/xlink" xlink:title="portion of epiphallus nearer to penis" id="ABBRID0EKWCI" xlink:type="simple">e1</abbrev> cylindrical and its slightly smaller diameter than penis and <abbrev xmlns:xlink="http://www.w3.org/1999/xlink" xlink:title="portion of epiphallus nearer to retractor muscle" id="ABBRID0EOWCI" xlink:type="simple">e2</abbrev>; <abbrev xmlns:xlink="http://www.w3.org/1999/xlink" xlink:title="portion of epiphallus nearer to retractor muscle" id="ABBRID0ESWCI" xlink:type="simple">e2</abbrev> bulbous and slightly longer than <abbrev xmlns:xlink="http://www.w3.org/1999/xlink" xlink:title="portion of epiphallus nearer to penis" id="ABBRID0EWWCI" xlink:type="simple">e1</abbrev>. Epiphallic caecum (<abbrev xmlns:xlink="http://www.w3.org/1999/xlink" xlink:title="epiphallic caecum" id="ABBRID0E1WCI" xlink:type="simple">ec</abbrev>) very short, small, bulbous with thin penial retractor muscle (<abbrev xmlns:xlink="http://www.w3.org/1999/xlink" xlink:title="penial retractor muscle" id="ABBRID0E5WCI" xlink:type="simple">prm</abbrev>) attached <abbrev xmlns:xlink="http://www.w3.org/1999/xlink" xlink:title="atrium" id="ABBRID0ECXCI" xlink:type="simple">at</abbrev> tip. Vas deferens (<abbrev xmlns:xlink="http://www.w3.org/1999/xlink" xlink:title="vas deferens" id="ABBRID0EGXCI" xlink:type="simple">vd</abbrev>) thin tube. Dart apparatus rather small, long cylindrical, and located on atrium <abbrev xmlns:xlink="http://www.w3.org/1999/xlink" xlink:title="atrium" id="ABBRID0EKXCI" xlink:type="simple">at</abbrev> vagina and penis junction. Vagina (v) rather short and cylindrical. Gametolytic sac (<abbrev xmlns:xlink="http://www.w3.org/1999/xlink" xlink:title="gametolytic sac" id="ABBRID0EOXCI" xlink:type="simple">gs</abbrev>) rather large, elongate bulbous; gametolytic duct (<abbrev xmlns:xlink="http://www.w3.org/1999/xlink" xlink:title="gametolytic duct" id="ABBRID0ESXCI" xlink:type="simple">gd</abbrev>) small, slender, and rather short ca. half of penis length. Free oviduct (<abbrev xmlns:xlink="http://www.w3.org/1999/xlink" xlink:title="free oviduct" id="ABBRID0EWXCI" xlink:type="simple">fo</abbrev>) cylindrical, very long ca. half of penis length, and encircled with thick tissue near vagina.</p><p><bold><italic><tp:taxon-name><tp:taxon-name-part taxon-name-part-type="genus" reg="Radula">Radula</tp:taxon-name-part></tp:taxon-name></italic></bold> (Fig. <xref ref-type="fig" rid="F15">15B</xref>). Teeth arranged in wide U-shaped rows, each row consisting of ~ 40 teeth. Central tooth monocuspid, large and oblong spatulate plate, and attached <abbrev xmlns:xlink="http://www.w3.org/1999/xlink" xlink:title="atrium" id="ABBRID0EKYCI" xlink:type="simple">at</abbrev> both sides of its base by two smaller triangular-shaped teeth. Laterals and marginals not differentiated and monocuspid; each tooth with large and oblong spatulate plate attached by one smaller triangular-shaped tooth on outer side of its base. Outermost teeth shorter and smaller than inner teeth.</p><p><bold><italic>External appearance</italic></bold> (Figs <xref ref-type="fig" rid="F4">4B</xref>, <xref ref-type="fig" rid="F5">5F</xref>). Living animal with reticulated skin and pale to dark greyish body. Mantle extensions well developed, divided to three dorsal lobes and two shell lobes; same colour as body. Foot margin and caudal horn well-developed, dark greyish.</p></tp:treatment-sec><tp:treatment-sec sec-type="etymology" id="SECID0E4YCI"><title>Etymology.</title><p>The specific epithet is the Latin word <italic>versicolor</italic> meaning of various colours. It refers to the two distinct shell colours which characterise this species.</p></tp:treatment-sec><tp:treatment-sec sec-type="distribution" id="SECID0EFZCI"><title>Distribution.</title><p><italic><tp:taxon-name><tp:taxon-name-part taxon-name-part-type="genus" reg="Burmochlamys">Burmochlamys</tp:taxon-name-part><tp:taxon-name-part taxon-name-part-type="species" reg="versicolor">versicolor</tp:taxon-name-part></tp:taxon-name></italic> sp. nov. is confirmed from two localities in the south of Salween River basin (Fig. <xref ref-type="fig" rid="F1">1</xref>). Bayin Nyi Cave is surrounded by paddy fields that are temporarily flooded during the monsoon season (Fig. <xref ref-type="fig" rid="F2">2E</xref>), while Golden valley is a small limestone outcrop located close to the Thanlwin River (= Salween River). Occurrence of the new species between the two limestone areas is expected. A living snail was found climbing up a limestone wall and many mating pairs were also discovered <abbrev xmlns:xlink="http://www.w3.org/1999/xlink" xlink:title="atrium" id="ABBRID0E5ZCI" xlink:type="simple">at</abbrev> Bayin Nyi Cave (Fig. <xref ref-type="fig" rid="F4">4B</xref>), where the carnivorous snail <italic><tp:taxon-name><tp:taxon-name-part taxon-name-part-type="genus" reg="Carinartemis">Carinartemis</tp:taxon-name-part></tp:taxon-name></italic> sp. was also found sympatrically (Fig. <xref ref-type="fig" rid="F4">4C</xref>).</p></tp:treatment-sec><tp:treatment-sec sec-type="remarks" id="SECID0ER1CI"><title>Remarks.</title><p><italic><tp:taxon-name><tp:taxon-name-part taxon-name-part-type="genus" reg="Burmochlamys">Burmochlamys</tp:taxon-name-part><tp:taxon-name-part taxon-name-part-type="species" reg="versicolor">versicolor</tp:taxon-name-part></tp:taxon-name></italic> sp. nov. is easy to distinguish from all known species by having (i) a whitish yellow shell with yellowish brown colour on ca. one-fourth of body whorl near the aperture, (ii) shell sculpture as only shallow spiral lines, and (iii) much wider and larger umbilicus that shows the preceding whorl. In comparison, all other congeneric species have (i) a brownish or whitish shell colour, with or without peripheral band, (ii) a shell surface with both impressed spiral lines and undulating radial lines, and (iii) a small umbilicus (see Table <xref ref-type="table" rid="T2">2</xref>).</p></tp:treatment-sec><tp:treatment-sec><!--Section generated to contain objects referenced in tp:taxon-treatment.--><fig id="F1" position="float" orientation="portrait"><object-id xmlns:xlink="http://www.w3.org/1999/xlink" content-type="doi" xlink:type="simple">10.3897/zookeys.1110.82461.figure1</object-id><object-id xmlns:xlink="http://www.w3.org/1999/xlink" content-type="arpha" xlink:type="simple">A30DB2E9-B4D5-594D-8F10-4EFC9C897DDD</object-id><label>Figure 1.</label><caption><p>Map of the Salween River basin (known as Thanlwin River) in the southeastern Myanmar showing the sampling sites. Coloured triangles indicate the localities recorded for each <italic><tp:taxon-name><tp:taxon-name-part taxon-name-part-type="genus" reg="Burmochlamys">Burmochlamys</tp:taxon-name-part></tp:taxon-name></italic> species. White circles indicate the localities recorded for <italic>Sophina</italic> species. White squares indicate the sampling localities with no records of both <italic>Sophina</italic> and <italic><tp:taxon-name><tp:taxon-name-part taxon-name-part-type="genus" reg="Burmochlamys">Burmochlamys</tp:taxon-name-part></tp:taxon-name></italic> species.</p></caption><graphic xmlns:xlink="http://www.w3.org/1999/xlink" xlink:href="zookeys-1110-001_article-82461__-g001.jpg" position="float" orientation="portrait" xlink:type="simple" id="oo_709567.jpg"><uri content-type="original_file" xlink:type="simple">https://binary.pensoft.net/fig/709567</uri></graphic></fig><fig id="F2" position="float" orientation="portrait"><object-id xmlns:xlink="http://www.w3.org/1999/xlink" content-type="doi" xlink:type="simple">10.3897/zookeys.1110.82461.figure2</object-id><object-id xmlns:xlink="http://www.w3.org/1999/xlink" content-type="arpha" xlink:type="simple">78C8E056-7436-5F56-96B1-4679BBDA6E52</object-id><label>Figure 2.</label><caption><p>Habitat of some species of <italic><tp:taxon-name><tp:taxon-name-part taxon-name-part-type="genus" reg="Burmochlamys">Burmochlamys</tp:taxon-name-part></tp:taxon-name></italic> gen. nov. in the karst basin of Hpa-An, Kayin State, Myanmar. <bold>A</bold> type locality of <italic><tp:taxon-name><tp:taxon-name-part taxon-name-part-type="genus" reg="Burmochlamys">B.</tp:taxon-name-part><tp:taxon-name-part taxon-name-part-type="species" reg="fasciola">fasciola</tp:taxon-name-part></tp:taxon-name></italic> sp. nov. <abbrev xmlns:xlink="http://www.w3.org/1999/xlink" xlink:title="atrium" id="ABBRID0EWGAC" xlink:type="simple">at</abbrev> Bardai Mountain and microhabitat structure of the karst wall <bold>B</bold> newly discovered locality of <italic><tp:taxon-name><tp:taxon-name-part taxon-name-part-type="genus" reg="Burmochlamys">B.</tp:taxon-name-part><tp:taxon-name-part taxon-name-part-type="species" reg="poongee">poongee</tp:taxon-name-part></tp:taxon-name></italic><abbrev xmlns:xlink="http://www.w3.org/1999/xlink" xlink:title="atrium" id="ABBRID0EHHAC" xlink:type="simple">at</abbrev> Kaw Ka Thaung Cave <bold>C</bold> type locality of <italic><tp:taxon-name><tp:taxon-name-part taxon-name-part-type="genus" reg="Burmochlamys">B.</tp:taxon-name-part><tp:taxon-name-part taxon-name-part-type="species" reg="albida">albida</tp:taxon-name-part></tp:taxon-name></italic> sp. nov. <abbrev xmlns:xlink="http://www.w3.org/1999/xlink" xlink:title="atrium" id="ABBRID0EYHAC" xlink:type="simple">at</abbrev> Waiponla Monastery <bold>D</bold> type locality of <italic><tp:taxon-name><tp:taxon-name-part taxon-name-part-type="genus" reg="Burmochlamys">B.</tp:taxon-name-part><tp:taxon-name-part taxon-name-part-type="species" reg="moulmeinica">moulmeinica</tp:taxon-name-part></tp:taxon-name></italic> sp. nov. <abbrev xmlns:xlink="http://www.w3.org/1999/xlink" xlink:title="atrium" id="ABBRID0EJIAC" xlink:type="simple">at</abbrev> Lun Nya Pagoda <bold>E</bold> type locality of <italic><tp:taxon-name><tp:taxon-name-part taxon-name-part-type="genus" reg="Burmochlamys">B.</tp:taxon-name-part><tp:taxon-name-part taxon-name-part-type="species" reg="versicolor">versicolor</tp:taxon-name-part></tp:taxon-name></italic> sp. nov. <abbrev xmlns:xlink="http://www.w3.org/1999/xlink" xlink:title="atrium" id="ABBRID0E1IAC" xlink:type="simple">at</abbrev> Bayin Nyi Cave. Photos by Ruttapon Srisonchai.</p></caption><graphic xmlns:xlink="http://www.w3.org/1999/xlink" xlink:href="zookeys-1110-001_article-82461__-g002.jpg" position="float" orientation="portrait" xlink:type="simple" id="oo_709568.jpg"><uri content-type="original_file" xlink:type="simple">https://binary.pensoft.net/fig/709568</uri></graphic></fig><fig id="F4" position="float" orientation="portrait"><object-id xmlns:xlink="http://www.w3.org/1999/xlink" content-type="doi" xlink:type="simple">10.3897/zookeys.1110.82461.figure4</object-id><object-id xmlns:xlink="http://www.w3.org/1999/xlink" content-type="arpha" xlink:type="simple">8E2D0414-1984-50FF-A1DD-311CDD2FBE1B</object-id><label>Figure 4.</label><caption><p><bold>A</bold> adult of <italic><tp:taxon-name><tp:taxon-name-part taxon-name-part-type="genus" reg="Burmochlamys">B.</tp:taxon-name-part><tp:taxon-name-part taxon-name-part-type="species" reg="moulmeinica">moulmeinica</tp:taxon-name-part></tp:taxon-name></italic> sp. nov. while climbing slowly on the karst wall after raining <abbrev xmlns:xlink="http://www.w3.org/1999/xlink" xlink:title="atrium" id="ABBRID0EAZAG" xlink:type="simple">at</abbrev> Lun Nya Pagoda <bold>B</bold> mating pairs of <italic><tp:taxon-name><tp:taxon-name-part taxon-name-part-type="genus" reg="Burmochlamys">B.</tp:taxon-name-part><tp:taxon-name-part taxon-name-part-type="species" reg="versicolor">versicolor</tp:taxon-name-part></tp:taxon-name></italic> sp. nov. on the karst wall <abbrev xmlns:xlink="http://www.w3.org/1999/xlink" xlink:title="atrium" id="ABBRID0ERZAG" xlink:type="simple">at</abbrev> Bayin Nyi Cave <bold>C</bold><italic><tp:taxon-name><tp:taxon-name-part taxon-name-part-type="genus" reg="Burmochlamys">B.</tp:taxon-name-part><tp:taxon-name-part taxon-name-part-type="species" reg="versicolor">versicolor</tp:taxon-name-part></tp:taxon-name></italic> sp. nov. eaten by the carnivorous snail <italic><tp:taxon-name><tp:taxon-name-part taxon-name-part-type="genus" reg="Carinartemis">Carinartemis</tp:taxon-name-part></tp:taxon-name></italic> sp. on the karst wall <abbrev xmlns:xlink="http://www.w3.org/1999/xlink" xlink:title="atrium" id="ABBRID0EJ1AG" xlink:type="simple">at</abbrev> Bayin Nyi Cave <bold>D</bold><italic><tp:taxon-name><tp:taxon-name-part taxon-name-part-type="genus" reg="Burmochlamys">B.</tp:taxon-name-part><tp:taxon-name-part taxon-name-part-type="species" reg="cassidula">cassidula</tp:taxon-name-part></tp:taxon-name></italic> eaten by the carnivorous snail <italic><tp:taxon-name><tp:taxon-name-part taxon-name-part-type="genus" reg="Haploptychius">Haploptychius</tp:taxon-name-part></tp:taxon-name></italic> sp. on the karst wall <abbrev xmlns:xlink="http://www.w3.org/1999/xlink" xlink:title="atrium" id="ABBRID0EB2AG" xlink:type="simple">at</abbrev> Kaw Gon Cave.</p></caption><graphic xmlns:xlink="http://www.w3.org/1999/xlink" xlink:href="zookeys-1110-001_article-82461__-g004.jpg" position="float" orientation="portrait" xlink:type="simple" id="oo_709570.jpg"><uri content-type="original_file" xlink:type="simple">https://binary.pensoft.net/fig/709570</uri></graphic></fig><fig id="F5" position="float" orientation="portrait"><object-id xmlns:xlink="http://www.w3.org/1999/xlink" content-type="doi" xlink:type="simple">10.3897/zookeys.1110.82461.figure5</object-id><object-id xmlns:xlink="http://www.w3.org/1999/xlink" content-type="arpha" xlink:type="simple">DD744818-74CF-5994-BE56-B612ACE0AC2E</object-id><label>Figure 5.</label><caption><p>Living snails of <italic><tp:taxon-name><tp:taxon-name-part taxon-name-part-type="genus" reg="Burmochlamys">Burmochlamys</tp:taxon-name-part></tp:taxon-name></italic> species <bold>A</bold><italic><tp:taxon-name><tp:taxon-name-part taxon-name-part-type="genus" reg="Burmochlamys">B.</tp:taxon-name-part><tp:taxon-name-part taxon-name-part-type="species" reg="fasciola">fasciola</tp:taxon-name-part></tp:taxon-name></italic> sp. nov. paratype <named-content xmlns:xlink="http://www.w3.org/1999/xlink" content-type="dwc:institutional_code" xlink:title="Chulalongkorn University Museum of Zoology" xlink:href="http://grbio.org/institution/chulalongkorn-university-museum-natural-history" xlink:type="simple">CUMZ</named-content> 14214 showing left and right lateral views <bold>B</bold><italic><tp:taxon-name><tp:taxon-name-part taxon-name-part-type="genus" reg="Burmochlamys">B.</tp:taxon-name-part><tp:taxon-name-part taxon-name-part-type="species" reg="cassidula">cassidula</tp:taxon-name-part></tp:taxon-name></italic> specimen <named-content xmlns:xlink="http://www.w3.org/1999/xlink" content-type="dwc:institutional_code" xlink:title="Chulalongkorn University Museum of Zoology" xlink:href="http://grbio.org/institution/chulalongkorn-university-museum-natural-history" xlink:type="simple">CUMZ</named-content> 14209 <bold>C</bold><italic><tp:taxon-name><tp:taxon-name-part taxon-name-part-type="genus" reg="Burmochlamys">B.</tp:taxon-name-part><tp:taxon-name-part taxon-name-part-type="species" reg="poongee">poongee</tp:taxon-name-part></tp:taxon-name></italic> specimen <named-content xmlns:xlink="http://www.w3.org/1999/xlink" content-type="dwc:institutional_code" xlink:title="Chulalongkorn University Museum of Zoology" xlink:href="http://grbio.org/institution/chulalongkorn-university-museum-natural-history" xlink:type="simple">CUMZ</named-content> 14210 <bold>D</bold><italic><tp:taxon-name><tp:taxon-name-part taxon-name-part-type="genus" reg="Burmochlamys">B.</tp:taxon-name-part><tp:taxon-name-part taxon-name-part-type="species" reg="albida">albida</tp:taxon-name-part></tp:taxon-name></italic> sp. nov. paratype <named-content xmlns:xlink="http://www.w3.org/1999/xlink" content-type="dwc:institutional_code" xlink:title="Chulalongkorn University Museum of Zoology" xlink:href="http://grbio.org/institution/chulalongkorn-university-museum-natural-history" xlink:type="simple">CUMZ</named-content> 14212 <bold>E</bold><italic><tp:taxon-name><tp:taxon-name-part taxon-name-part-type="genus" reg="Burmochlamys">B.</tp:taxon-name-part><tp:taxon-name-part taxon-name-part-type="species" reg="moulmeinica">moulmeinica</tp:taxon-name-part></tp:taxon-name></italic> sp. nov. paratype <named-content xmlns:xlink="http://www.w3.org/1999/xlink" content-type="dwc:institutional_code" xlink:title="Chulalongkorn University Museum of Zoology" xlink:href="http://grbio.org/institution/chulalongkorn-university-museum-natural-history" xlink:type="simple">CUMZ</named-content> 14217 <bold>F</bold><italic><tp:taxon-name><tp:taxon-name-part taxon-name-part-type="genus" reg="Burmochlamys">B.</tp:taxon-name-part><tp:taxon-name-part taxon-name-part-type="species" reg="versicolor">versicolor</tp:taxon-name-part></tp:taxon-name></italic> sp. nov. paratype <named-content xmlns:xlink="http://www.w3.org/1999/xlink" content-type="dwc:institutional_code" xlink:title="Chulalongkorn University Museum of Zoology" xlink:href="http://grbio.org/institution/chulalongkorn-university-museum-natural-history" xlink:type="simple">CUMZ</named-content> 14219 <bold>G</bold><italic><tp:taxon-name><tp:taxon-name-part taxon-name-part-type="genus" reg="Burmochlamys">B.</tp:taxon-name-part><tp:taxon-name-part taxon-name-part-type="species" reg="whitteni">whitteni</tp:taxon-name-part></tp:taxon-name></italic> sp. nov. paratype <named-content xmlns:xlink="http://www.w3.org/1999/xlink" content-type="dwc:institutional_code" xlink:title="Chulalongkorn University Museum of Zoology" xlink:href="http://grbio.org/institution/chulalongkorn-university-museum-natural-history" xlink:type="simple">CUMZ</named-content> 14222.</p></caption><graphic xmlns:xlink="http://www.w3.org/1999/xlink" xlink:href="zookeys-1110-001_article-82461__-g005.jpg" position="float" orientation="portrait" xlink:type="simple" id="oo_709571.jpg"><uri content-type="original_file" xlink:type="simple">https://binary.pensoft.net/fig/709571</uri></graphic></fig><fig id="F10" position="float" orientation="portrait"><object-id xmlns:xlink="http://www.w3.org/1999/xlink" content-type="doi" xlink:type="simple">10.3897/zookeys.1110.82461.figure10</object-id><object-id xmlns:xlink="http://www.w3.org/1999/xlink" content-type="arpha" xlink:type="simple">2CA5046F-2606-55CA-891C-FE8E7FC2BD4B</object-id><label>Figure 10.</label><caption><p>General view of the genital system of <italic><tp:taxon-name><tp:taxon-name-part taxon-name-part-type="genus" reg="Burmochlamys">Burmochlamys</tp:taxon-name-part></tp:taxon-name></italic> species <bold>A</bold><italic><tp:taxon-name><tp:taxon-name-part taxon-name-part-type="genus" reg="Burmochlamys">B.</tp:taxon-name-part><tp:taxon-name-part taxon-name-part-type="species" reg="fasciola">fasciola</tp:taxon-name-part></tp:taxon-name></italic> sp. nov. paratype <named-content xmlns:xlink="http://www.w3.org/1999/xlink" content-type="dwc:institutional_code" xlink:title="Chulalongkorn University Museum of Zoology" xlink:href="http://grbio.org/institution/chulalongkorn-university-museum-natural-history" xlink:type="simple">CUMZ</named-content> 14214 <bold>B</bold><italic><tp:taxon-name><tp:taxon-name-part taxon-name-part-type="genus" reg="Burmochlamys">B.</tp:taxon-name-part><tp:taxon-name-part taxon-name-part-type="species" reg="moulmeinica">moulmeinica</tp:taxon-name-part></tp:taxon-name></italic> sp. nov. paratype <named-content xmlns:xlink="http://www.w3.org/1999/xlink" content-type="dwc:institutional_code" xlink:title="Chulalongkorn University Museum of Zoology" xlink:href="http://grbio.org/institution/chulalongkorn-university-museum-natural-history" xlink:type="simple">CUMZ</named-content> 14217 <bold>C</bold><italic><tp:taxon-name><tp:taxon-name-part taxon-name-part-type="genus" reg="Burmochlamys">B.</tp:taxon-name-part><tp:taxon-name-part taxon-name-part-type="species" reg="versicolor">versicolor</tp:taxon-name-part></tp:taxon-name></italic> sp. nov. paratype <named-content xmlns:xlink="http://www.w3.org/1999/xlink" content-type="dwc:institutional_code" xlink:title="Chulalongkorn University Museum of Zoology" xlink:href="http://grbio.org/institution/chulalongkorn-university-museum-natural-history" xlink:type="simple">CUMZ</named-content> 14219. White arrow indicates the end of the penis. Yellow arrow indicates the solid <abbrev xmlns:xlink="http://www.w3.org/1999/xlink" xlink:title="atrium" id="ABBRID0EIGCI" xlink:type="simple">at</abbrev> the tip of dart apparatus. Red-dotted line indicates vas deferens missing.</p></caption><graphic xmlns:xlink="http://www.w3.org/1999/xlink" xlink:href="zookeys-1110-001_article-82461__-g010.jpg" position="float" orientation="portrait" xlink:type="simple" id="oo_709576.jpg"><uri content-type="original_file" xlink:type="simple">https://binary.pensoft.net/fig/709576</uri></graphic></fig><fig id="F13" position="float" orientation="portrait"><object-id xmlns:xlink="http://www.w3.org/1999/xlink" content-type="doi" xlink:type="simple">10.3897/zookeys.1110.82461.figure13</object-id><object-id xmlns:xlink="http://www.w3.org/1999/xlink" content-type="arpha" xlink:type="simple">22FE011F-92B7-5DEA-A9BC-E6DB3867511E</object-id><label>Figure 13.</label><caption><p>Representative <abbrev xmlns:xlink="http://www.w3.org/1999/xlink" xlink:title="scanning electron microscopy" id="ABBRID0EDADI" xlink:type="simple">SEM</abbrev> images of the shell of <italic><tp:taxon-name><tp:taxon-name-part taxon-name-part-type="genus" reg="Burmochlamys">Burmochlamys</tp:taxon-name-part></tp:taxon-name></italic> species <bold>A–C</bold><italic><tp:taxon-name><tp:taxon-name-part taxon-name-part-type="genus" reg="Burmochlamys">B.</tp:taxon-name-part><tp:taxon-name-part taxon-name-part-type="species" reg="moulmeinica">moulmeinica</tp:taxon-name-part></tp:taxon-name></italic> sp. nov. paratype <named-content xmlns:xlink="http://www.w3.org/1999/xlink" content-type="dwc:institutional_code" xlink:title="Chulalongkorn University Museum of Zoology" xlink:href="http://grbio.org/institution/chulalongkorn-university-museum-natural-history" xlink:type="simple">CUMZ</named-content> 14217 <bold>A</bold> protoconch <bold>B</bold> body whorl <bold>C</bold> zoom-in view of body whorl. <bold>D–F</bold><italic><tp:taxon-name><tp:taxon-name-part taxon-name-part-type="genus" reg="Burmochlamys">B.</tp:taxon-name-part><tp:taxon-name-part taxon-name-part-type="species" reg="versicolor">versicolor</tp:taxon-name-part></tp:taxon-name></italic> sp. nov. paratype <named-content xmlns:xlink="http://www.w3.org/1999/xlink" content-type="dwc:institutional_code" xlink:title="Chulalongkorn University Museum of Zoology" xlink:href="http://grbio.org/institution/chulalongkorn-university-museum-natural-history" xlink:type="simple">CUMZ</named-content> 14219 <bold>D</bold> protoconch <bold>E</bold> body whorl <bold>F</bold> zoom-in view of body whorl <bold>G–I</bold><italic><tp:taxon-name><tp:taxon-name-part taxon-name-part-type="genus" reg="Burmochlamys">B.</tp:taxon-name-part><tp:taxon-name-part taxon-name-part-type="species" reg="whitteni">whitteni</tp:taxon-name-part></tp:taxon-name></italic> sp. nov. paratype <named-content xmlns:xlink="http://www.w3.org/1999/xlink" content-type="dwc:institutional_code" xlink:title="Chulalongkorn University Museum of Zoology" xlink:href="http://grbio.org/institution/chulalongkorn-university-museum-natural-history" xlink:type="simple">CUMZ</named-content> 14222 <bold>G</bold> protoconch <bold>H</bold> body whorl <bold>I</bold> zoom-in view of body whorl.</p></caption><graphic xmlns:xlink="http://www.w3.org/1999/xlink" xlink:href="zookeys-1110-001_article-82461__-g013.jpg" position="float" orientation="portrait" xlink:type="simple" id="oo_709579.jpg"><uri content-type="original_file" xlink:type="simple">https://binary.pensoft.net/fig/709579</uri></graphic></fig><fig id="F15" position="float" orientation="portrait"><object-id xmlns:xlink="http://www.w3.org/1999/xlink" content-type="doi" xlink:type="simple">10.3897/zookeys.1110.82461.figure15</object-id><object-id xmlns:xlink="http://www.w3.org/1999/xlink" content-type="arpha" xlink:type="simple">BE432A0D-3DF4-58DB-953D-5CA42C8D580E</object-id><label>Figure 15.</label><caption><p>Representative <abbrev xmlns:xlink="http://www.w3.org/1999/xlink" xlink:title="scanning electron microscopy" id="ABBRID0ESHDI" xlink:type="simple">SEM</abbrev> images of the radula of <italic><tp:taxon-name><tp:taxon-name-part taxon-name-part-type="genus" reg="Burmochlamys">Burmochlamys</tp:taxon-name-part></tp:taxon-name></italic> species <bold>A</bold><italic><tp:taxon-name><tp:taxon-name-part taxon-name-part-type="genus" reg="Burmochlamys">B.</tp:taxon-name-part><tp:taxon-name-part taxon-name-part-type="species" reg="moulmeinica">moulmeinica</tp:taxon-name-part></tp:taxon-name></italic> sp. nov. paratype <named-content xmlns:xlink="http://www.w3.org/1999/xlink" content-type="dwc:institutional_code" xlink:title="Chulalongkorn University Museum of Zoology" xlink:href="http://grbio.org/institution/chulalongkorn-university-museum-natural-history" xlink:type="simple">CUMZ</named-content> 14217 <bold>B</bold><italic><tp:taxon-name><tp:taxon-name-part taxon-name-part-type="genus" reg="Burmochlamys">B.</tp:taxon-name-part><tp:taxon-name-part taxon-name-part-type="species" reg="versicolor">versicolor</tp:taxon-name-part></tp:taxon-name></italic> sp. nov. paratype <named-content xmlns:xlink="http://www.w3.org/1999/xlink" content-type="dwc:institutional_code" xlink:title="Chulalongkorn University Museum of Zoology" xlink:href="http://grbio.org/institution/chulalongkorn-university-museum-natural-history" xlink:type="simple">CUMZ</named-content> 14219 <bold>C</bold><italic><tp:taxon-name><tp:taxon-name-part taxon-name-part-type="genus" reg="Burmochlamys">B.</tp:taxon-name-part><tp:taxon-name-part taxon-name-part-type="species" reg="whitteni">whitteni</tp:taxon-name-part></tp:taxon-name></italic> sp. nov. paratype <named-content xmlns:xlink="http://www.w3.org/1999/xlink" content-type="dwc:institutional_code" xlink:title="Chulalongkorn University Museum of Zoology" xlink:href="http://grbio.org/institution/chulalongkorn-university-museum-natural-history" xlink:type="simple">CUMZ</named-content> 14222. Central tooth indicated by ‘C’; yellow colour indicates central tooth row.</p></caption><graphic xmlns:xlink="http://www.w3.org/1999/xlink" xlink:href="zookeys-1110-001_article-82461__-g015.jpg" position="float" orientation="portrait" xlink:type="simple" id="oo_709581.jpg"><uri content-type="original_file" xlink:type="simple">https://binary.pensoft.net/fig/709581</uri></graphic></fig><table-wrap id="T2" position="float" orientation="portrait"><label>Table 2.</label><caption><p>Comparison of shell, radula, genital system, and distribution of all members of <italic><tp:taxon-name><tp:taxon-name-part taxon-name-part-type="genus" reg="Burmochlamys">Burmochlamys</tp:taxon-name-part></tp:taxon-name></italic> gen. nov. in Myanmar.</p></caption><table id="TID0EP4AI" rules="all"><tbody><tr><th rowspan="1" colspan="1"/><th rowspan="1" colspan="1">
                      <italic>
                        <tp:taxon-name><tp:taxon-name-part taxon-name-part-type="genus" reg="Burmochlamys">B.</tp:taxon-name-part><tp:taxon-name-part taxon-name-part-type="species" reg="cassidula">cassidula</tp:taxon-name-part></tp:taxon-name>
                      </italic>
                    </th><th rowspan="1" colspan="1"><italic><tp:taxon-name><tp:taxon-name-part taxon-name-part-type="genus" reg="Burmochlamys">B.</tp:taxon-name-part><tp:taxon-name-part taxon-name-part-type="species" reg="cauisa">cauisa</tp:taxon-name-part></tp:taxon-name></italic>*</th><th rowspan="1" colspan="1"><italic><tp:taxon-name><tp:taxon-name-part taxon-name-part-type="genus" reg="Burmochlamys">B.</tp:taxon-name-part><tp:taxon-name-part taxon-name-part-type="species" reg="perpaula">perpaula</tp:taxon-name-part></tp:taxon-name></italic>*</th><th rowspan="1" colspan="1">
                      <italic>
                        <tp:taxon-name><tp:taxon-name-part taxon-name-part-type="genus" reg="Burmochlamys">B.</tp:taxon-name-part><tp:taxon-name-part taxon-name-part-type="species" reg="poongee">poongee</tp:taxon-name-part></tp:taxon-name>
                      </italic>
                    </th><th rowspan="1" colspan="1"><italic><tp:taxon-name><tp:taxon-name-part taxon-name-part-type="genus" reg="Burmochlamys">B.</tp:taxon-name-part><tp:taxon-name-part taxon-name-part-type="species" reg="albida">albida</tp:taxon-name-part></tp:taxon-name></italic> sp. nov.</th><th rowspan="1" colspan="1"><italic><tp:taxon-name><tp:taxon-name-part taxon-name-part-type="genus" reg="Burmochlamys">B.</tp:taxon-name-part><tp:taxon-name-part taxon-name-part-type="species" reg="fasciola">fasciola</tp:taxon-name-part></tp:taxon-name></italic> sp. nov.</th><th rowspan="1" colspan="1"><italic><tp:taxon-name><tp:taxon-name-part taxon-name-part-type="genus" reg="Burmochlamys">B.</tp:taxon-name-part><tp:taxon-name-part taxon-name-part-type="species" reg="moulmeinica">moulmeinica</tp:taxon-name-part></tp:taxon-name></italic> sp. nov.</th><th rowspan="1" colspan="1"><italic><tp:taxon-name><tp:taxon-name-part taxon-name-part-type="genus" reg="Burmochlamys">B.</tp:taxon-name-part><tp:taxon-name-part taxon-name-part-type="species" reg="versicolor">versicolor</tp:taxon-name-part></tp:taxon-name></italic> sp. nov.</th><th rowspan="1" colspan="1"><italic><tp:taxon-name><tp:taxon-name-part taxon-name-part-type="genus" reg="Burmochlamys">B.</tp:taxon-name-part><tp:taxon-name-part taxon-name-part-type="species" reg="whitteni">whitteni</tp:taxon-name-part></tp:taxon-name></italic> sp. nov.</th></tr><tr><td rowspan="1" colspan="1">
                      <bold>shell colour</bold>
                    </td><td rowspan="1" colspan="1">whitish with a yellow tinge</td><td rowspan="1" colspan="1">pale yellowish brown</td><td rowspan="1" colspan="1">dark brown</td><td rowspan="1" colspan="1">pale to dark brown</td><td rowspan="1" colspan="1">whitish with a yellow tinge</td><td rowspan="1" colspan="1">whitish</td><td rowspan="1" colspan="1">pale to dark brown</td><td rowspan="1" colspan="1">whitish yellow / yellowish brown</td><td rowspan="1" colspan="1">pale to dark brown</td></tr><tr><td rowspan="1" colspan="1">
                      <bold>peripheral band</bold>
                    </td><td rowspan="1" colspan="1">wide</td><td rowspan="1" colspan="1">absent</td><td rowspan="1" colspan="1">absent</td><td rowspan="1" colspan="1">absent</td><td rowspan="1" colspan="1">absent or rarely indistinct</td><td rowspan="1" colspan="1">narrow</td><td rowspan="1" colspan="1">absent</td><td rowspan="1" colspan="1">absent</td><td rowspan="1" colspan="1">absent</td></tr><tr><td rowspan="1" colspan="1">
                      <bold>shell shape</bold>
                    </td><td rowspan="1" colspan="1">globose</td><td rowspan="1" colspan="1">subglobose</td><td rowspan="1" colspan="1">subglobose</td><td rowspan="1" colspan="1">globose</td><td rowspan="1" colspan="1">globose</td><td rowspan="1" colspan="1">globose</td><td rowspan="1" colspan="1">globose</td><td rowspan="1" colspan="1">subglobose</td><td rowspan="1" colspan="1">globose</td></tr><tr><td rowspan="1" colspan="1">
                      <bold>microscopic sculpture</bold>
                    </td><td rowspan="1" colspan="1">present</td><td rowspan="1" colspan="1">present</td><td rowspan="1" colspan="1">present</td><td rowspan="1" colspan="1">present</td><td rowspan="1" colspan="1">present</td><td rowspan="1" colspan="1">present</td><td rowspan="1" colspan="1">present</td><td rowspan="1" colspan="1">present but indistinct</td><td rowspan="1" colspan="1">present</td></tr><tr><td rowspan="1" colspan="1">
                      <bold>umbilicus</bold>
                    </td><td rowspan="1" colspan="1">narrow</td><td rowspan="1" colspan="1">narrow</td><td rowspan="1" colspan="1">very narrow</td><td rowspan="1" colspan="1">narrow</td><td rowspan="1" colspan="1">narrow</td><td rowspan="1" colspan="1">narrow</td><td rowspan="1" colspan="1">narrow</td><td rowspan="1" colspan="1">moderate</td><td rowspan="1" colspan="1">narrow</td></tr><tr><td rowspan="1" colspan="1">
                      <bold>central tooth shape</bold>
                    </td><td rowspan="1" colspan="1">broad spatulate</td><td rowspan="1" colspan="1">–</td><td rowspan="1" colspan="1">–</td><td rowspan="1" colspan="1">broad spatulate</td><td rowspan="1" colspan="1">broad spatulate</td><td rowspan="1" colspan="1">narrow spatulate</td><td rowspan="1" colspan="1">broad spatulate</td><td rowspan="1" colspan="1">narrow spatulate</td><td rowspan="1" colspan="1">broad spatulate</td></tr><tr><td rowspan="1" colspan="1">
                      <bold>penis</bold>
                    </td><td rowspan="1" colspan="1">rather short</td><td rowspan="1" colspan="1"/><td rowspan="1" colspan="1"/><td rowspan="1" colspan="1">moderate</td><td rowspan="1" colspan="1">moderate</td><td rowspan="1" colspan="1">moderate</td><td rowspan="1" colspan="1">moderate</td><td rowspan="1" colspan="1">moderate</td><td rowspan="1" colspan="1">rather long</td></tr><tr><td rowspan="1" colspan="1">
                      <bold>penial retractor muscle</bold>
                    </td><td rowspan="1" colspan="1">thin</td><td rowspan="1" colspan="1">–</td><td rowspan="1" colspan="1">–</td><td rowspan="1" colspan="1">thin</td><td rowspan="1" colspan="1">thick</td><td rowspan="1" colspan="1">thin</td><td rowspan="1" colspan="1">thin</td><td rowspan="1" colspan="1">thin</td><td rowspan="1" colspan="1">thick</td></tr><tr><td rowspan="1" colspan="1">
                      <bold>vagina</bold>
                    </td><td rowspan="1" colspan="1">very short</td><td rowspan="1" colspan="1">–</td><td rowspan="1" colspan="1">–</td><td rowspan="1" colspan="1">short</td><td rowspan="1" colspan="1">short</td><td rowspan="1" colspan="1">very short</td><td rowspan="1" colspan="1">short</td><td rowspan="1" colspan="1">short</td><td rowspan="1" colspan="1">very short</td></tr><tr><td rowspan="1" colspan="1">
                      <bold>the tissue surrounding gametolytic part and free oviduct</bold>
                    </td><td rowspan="1" colspan="1">absent</td><td rowspan="1" colspan="1">–</td><td rowspan="1" colspan="1">–</td><td rowspan="1" colspan="1">absent</td><td rowspan="1" colspan="1">absent</td><td rowspan="1" colspan="1">absent</td><td rowspan="1" colspan="1">absent</td><td rowspan="1" colspan="1">absent</td><td rowspan="1" colspan="1">present</td></tr><tr><td rowspan="1" colspan="1">
                      <bold>dart apparatus near atrium</bold>
                    </td><td rowspan="1" colspan="1">rather long</td><td rowspan="1" colspan="1">–</td><td rowspan="1" colspan="1">–</td><td rowspan="1" colspan="1">very long</td><td rowspan="1" colspan="1">rather long</td><td rowspan="1" colspan="1">rather short</td><td rowspan="1" colspan="1">rather short</td><td rowspan="1" colspan="1">rather short</td><td rowspan="1" colspan="1">rather long</td></tr><tr><td rowspan="1" colspan="1">
                      <bold><abbrev xmlns:xlink="http://www.w3.org/1999/xlink" xlink:title="atrium" id="ABBRID0E12BI" xlink:type="simple">at</abbrev> the tip of dart apparatus</bold>
                    </td><td rowspan="1" colspan="1">soft</td><td rowspan="1" colspan="1">–</td><td rowspan="1" colspan="1">–</td><td rowspan="1" colspan="1">soft</td><td rowspan="1" colspan="1">soft</td><td rowspan="1" colspan="1">solid</td><td rowspan="1" colspan="1">soft</td><td rowspan="1" colspan="1">soft</td><td rowspan="1" colspan="1">soft</td></tr></tbody></table><table-wrap-foot><fn><p>*Information from <xref ref-type="bibr" rid="B3">Blanford and Godwin-Austen (1908)</xref>.</p></fn></table-wrap-foot></table-wrap></tp:treatment-sec><ref-list><ref id="B3"><mixed-citation xmlns:xlink="http://www.w3.org/1999/xlink" xlink:type="simple"><person-group><name name-style="western"><surname>Blanford</surname><given-names>WT</given-names></name><name name-style="western"><surname>Godwin-Austen</surname><given-names>HH</given-names></name></person-group> (<year>1908</year>) <source>The Fauna of British India, including Ceylon and Burma. <tp:taxon-name><tp:taxon-name-part taxon-name-part-type="phylum">Mollusca</tp:taxon-name-part></tp:taxon-name>. <tp:taxon-name><tp:taxon-name-part taxon-name-part-type="family">Testacellidae</tp:taxon-name-part></tp:taxon-name> and <tp:taxon-name><tp:taxon-name-part taxon-name-part-type="family">Zonitidae</tp:taxon-name-part></tp:taxon-name>.</source><publisher-name>Taylor and Francis</publisher-name>, <publisher-loc>London</publisher-loc>, <size units="page">311 pp</size>. <ext-link xlink:type="simple" ext-link-type="doi" xlink:href="10.5962/bhl.title.13103">https://doi.org/10.5962/bhl.title.13103</ext-link></mixed-citation></ref></ref-list></tp:taxon-treatment>
