# Supplementary material for: ﻿Uncovering local endemism from southeastern Myanmar: description of the new karst-associated terrestrial snail genus Burmochlamys (Eupulmonata, Helicarionidae)
Source: Zookeys. 2022 Jul 4;1110:1–37. doi: 10.3897/zookeys.1110.82461 (PMC9848772; doi:10.3897/zookeys.1110.82461)
Supplement: XML Treatment for Burmochlamys whitteni [file zookeys.1110.82461-treatment10.xml]

<!DOCTYPE tp:taxon-treatment
  PUBLIC "-//TaxonX//DTD Taxonomic Treatment Publishing DTD v0 20100105//EN" "tax-treatment-NSO.dtd">
<tp:taxon-treatment xmlns:tp="http://www.plazi.org/taxpub"><tp:treatment-meta><kwd-group><label>Taxon classification</label><kwd>
                <named-content content-type="kingdom">Animalia</named-content>
              </kwd><kwd>
                <named-content content-type="order">Eupulmonata</named-content>
              </kwd><kwd>
                <named-content content-type="family">Helicarionidae</named-content>
              </kwd></kwd-group><mixed-citation publication-type="journal"><person-group><name><surname>Pholyotha</surname><given-names>Arthit</given-names></name><name><surname>Sutcharit</surname><given-names>Chirasak</given-names></name><name><surname>Lin</surname><given-names>Aung</given-names></name><name><surname>Panha</surname><given-names>Somsak</given-names></name></person-group><article-title>﻿Uncovering local endemism from southeastern Myanmar: description of the new karst-associated terrestrial snail genus <italic><tp:taxon-name><tp:taxon-name-part taxon-name-part-type="genus" reg="Burmochlamys">Burmochlamys</tp:taxon-name-part></tp:taxon-name></italic> (<tp:taxon-name><tp:taxon-name-part taxon-name-part-type="order">Eupulmonata</tp:taxon-name-part></tp:taxon-name>, <tp:taxon-name><tp:taxon-name-part taxon-name-part-type="family">Helicarionidae</tp:taxon-name-part></tp:taxon-name>)</article-title><source>Zookeys</source><day>04</day><month>07</month><year>2022</year><volume>1110</volume><fpage>1</fpage><lpage>37</lpage><pub-id pub-id-type="doi">10.3897/zookeys.1110.82461</pub-id></mixed-citation></tp:treatment-meta><tp:nomenclature><label>﻿</label><tp:taxon-name>
              <object-id xmlns:xlink="http://www.w3.org/1999/xlink" content-type="arpha" xlink:type="simple">F3020A4B-80AE-5DAD-91F1-8D03A3D99184</object-id>
              <tp:taxon-name-part taxon-name-part-type="genus" reg="Burmochlamys">Burmochlamys</tp:taxon-name-part>
              <tp:taxon-name-part taxon-name-part-type="species" reg="whitteni">whitteni</tp:taxon-name-part>
              <object-id xmlns:xlink="http://www.w3.org/1999/xlink" content-type="zoobank" xlink:type="simple">https://zoobank.org/3F800E38-AB3F-4185-9871-CA7DA26456A2</object-id>
            </tp:taxon-name><tp:taxon-authority>Pholyotha &amp; Panha</tp:taxon-authority><tp:taxon-status xmlns:xlink="http://www.w3.org/1999/xlink" xlink:type="simple">sp. nov.</tp:taxon-status><xref ref-type="fig" rid="F1">Figs 1</xref><xref ref-type="fig" rid="F5">, 5G</xref><xref ref-type="fig" rid="F12">, 12C, D</xref><xref ref-type="fig" rid="F13">, 13G–I</xref><xref ref-type="fig" rid="F14">, 14</xref><xref ref-type="fig" rid="F15">, 15C</xref></tp:nomenclature><tp:treatment-sec sec-type="material" id="SECID0EI4CI"><title>Material examined.</title><p><bold>Type material. <italic>Holotype</italic></bold>: <named-content xmlns:xlink="http://www.w3.org/1999/xlink" content-type="dwc:institutional_code" xlink:title="Chulalongkorn University Museum of Zoology" xlink:href="http://grbio.org/institution/chulalongkorn-university-museum-natural-history" xlink:type="simple">CUMZ</named-content> 14221 (Fig. <xref ref-type="fig" rid="F12">12C</xref>; width 5.8 mm, height 5.0 mm). <bold><italic>Paratypes</italic></bold>: Same locality as holotype: <named-content xmlns:xlink="http://www.w3.org/1999/xlink" content-type="dwc:institutional_code" xlink:title="Chulalongkorn University Museum of Zoology" xlink:href="http://grbio.org/institution/chulalongkorn-university-museum-natural-history" xlink:type="simple">CUMZ</named-content> 14222 (Fig. <xref ref-type="fig" rid="F12">12D</xref>; width 5.6 mm, height 5.0 mm), <named-content xmlns:xlink="http://www.w3.org/1999/xlink" content-type="dwc:institutional_code" xlink:title="Natural History Museum, London, United Kingdom" xlink:href="http://grbio.org/institution/natural-history-museum-london" xlink:type="simple">NHMUK</named-content> (two shells).</p></tp:treatment-sec><tp:treatment-sec sec-type="type locality" id="SECID0EJ5CI"><title>Type locality.</title><p>Limestone outcrop <abbrev xmlns:xlink="http://www.w3.org/1999/xlink" xlink:title="atrium" id="ABBRID0EP5CI" xlink:type="simple">at</abbrev> Htaung Wee Cave, Hpa-An, Kayin State, Myanmar (<named-content xmlns:xlink="http://www.w3.org/1999/xlink" content-type="dwc:verbatimCoordinates" xlink:type="simple"><named-content content-type="geo-json" specific-use="{&#34;type&#34;:&#34;Point&#34;,&#34;coordinates&#34;:[97.621778,16.841972]}" id="NCID0EW5CI" xlink:type="simple">16°50'31.1"N, 97°37'18.4"E</named-content></named-content>).</p></tp:treatment-sec><tp:treatment-sec sec-type="diagnosis" id="SECID0E25CI"><title>Diagnosis.</title><p>Shell globose and pale to dark brownish. Animal pale grey with five mantle extensions. Genitalia with slender epiphallus, rather short epiphallic caecum attached by a thick and short penial retractor muscle, and gametolytic part and free oviduct entirely encircled by connective tissue.</p></tp:treatment-sec><tp:treatment-sec sec-type="description" id="SECID0EA6CI"><title>Description.</title><p><bold><italic>Shell</italic></bold> (Figs <xref ref-type="fig" rid="F12">12C, D</xref>, <xref ref-type="fig" rid="F13">13G–I</xref>). Shell globose, small (width up to 5.8 mm, height up to 5.0 mm), rather thin, and semi-translucent. Colour pale to dark brownish. Protoconch and teleoconch surface with similar sculpture. Surface of body whorl with distinct spiral furrows <abbrev xmlns:xlink="http://www.w3.org/1999/xlink" xlink:title="atrium" id="ABBRID0ET6CI" xlink:type="simple">at</abbrev> regular intervals, cut by undulating radial lines (Fig. <xref ref-type="fig" rid="F13">13G–I</xref>). Whorls 6–6½, increasing regularly; suture shallowly impressed; spire much elevated; last whorl well-rounded. Aperture obliquely crescent-shaped; peristome simple. Columellar margin simple, slightly reflected near umbilicus. Umbilicus open, narrow, and deep.</p><fig id="F13" position="float" orientation="portrait"><object-id xmlns:xlink="http://www.w3.org/1999/xlink" content-type="doi" xlink:type="simple">10.3897/zookeys.1110.82461.figure13</object-id><object-id xmlns:xlink="http://www.w3.org/1999/xlink" content-type="arpha" xlink:type="simple">22FE011F-92B7-5DEA-A9BC-E6DB3867511E</object-id><label>Figure 13.</label><caption><p>Representative <abbrev xmlns:xlink="http://www.w3.org/1999/xlink" xlink:title="scanning electron microscopy" id="ABBRID0EDADI" xlink:type="simple">SEM</abbrev> images of the shell of <italic><tp:taxon-name><tp:taxon-name-part taxon-name-part-type="genus" reg="Burmochlamys">Burmochlamys</tp:taxon-name-part></tp:taxon-name></italic> species <bold>A–C</bold><italic><tp:taxon-name><tp:taxon-name-part taxon-name-part-type="genus" reg="Burmochlamys">B.</tp:taxon-name-part><tp:taxon-name-part taxon-name-part-type="species" reg="moulmeinica">moulmeinica</tp:taxon-name-part></tp:taxon-name></italic> sp. nov. paratype <named-content xmlns:xlink="http://www.w3.org/1999/xlink" content-type="dwc:institutional_code" xlink:title="Chulalongkorn University Museum of Zoology" xlink:href="http://grbio.org/institution/chulalongkorn-university-museum-natural-history" xlink:type="simple">CUMZ</named-content> 14217 <bold>A</bold> protoconch <bold>B</bold> body whorl <bold>C</bold> zoom-in view of body whorl. <bold>D–F</bold><italic><tp:taxon-name><tp:taxon-name-part taxon-name-part-type="genus" reg="Burmochlamys">B.</tp:taxon-name-part><tp:taxon-name-part taxon-name-part-type="species" reg="versicolor">versicolor</tp:taxon-name-part></tp:taxon-name></italic> sp. nov. paratype <named-content xmlns:xlink="http://www.w3.org/1999/xlink" content-type="dwc:institutional_code" xlink:title="Chulalongkorn University Museum of Zoology" xlink:href="http://grbio.org/institution/chulalongkorn-university-museum-natural-history" xlink:type="simple">CUMZ</named-content> 14219 <bold>D</bold> protoconch <bold>E</bold> body whorl <bold>F</bold> zoom-in view of body whorl <bold>G–I</bold><italic><tp:taxon-name><tp:taxon-name-part taxon-name-part-type="genus" reg="Burmochlamys">B.</tp:taxon-name-part><tp:taxon-name-part taxon-name-part-type="species" reg="whitteni">whitteni</tp:taxon-name-part></tp:taxon-name></italic> sp. nov. paratype <named-content xmlns:xlink="http://www.w3.org/1999/xlink" content-type="dwc:institutional_code" xlink:title="Chulalongkorn University Museum of Zoology" xlink:href="http://grbio.org/institution/chulalongkorn-university-museum-natural-history" xlink:type="simple">CUMZ</named-content> 14222 <bold>G</bold> protoconch <bold>H</bold> body whorl <bold>I</bold> zoom-in view of body whorl.</p></caption><graphic xmlns:xlink="http://www.w3.org/1999/xlink" xlink:href="zookeys-1110-001_article-82461__-g013.jpg" position="float" orientation="portrait" xlink:type="simple" id="oo_709579.jpg"><uri content-type="original_file" xlink:type="simple">https://binary.pensoft.net/fig/709579</uri></graphic></fig><p><bold><italic>Genital organs</italic></bold> (Fig. <xref ref-type="fig" rid="F14">14</xref>). Atrium (<abbrev xmlns:xlink="http://www.w3.org/1999/xlink" xlink:title="atrium" id="ABBRID0EDDDI" xlink:type="simple">at</abbrev>) short. Penis (p) rather long, cylindrical and with penial sheath. Epiphallus (<abbrev xmlns:xlink="http://www.w3.org/1999/xlink" xlink:title="portion of epiphallus nearer to penis" id="ABBRID0EHDDI" xlink:type="simple">e1</abbrev>+<abbrev xmlns:xlink="http://www.w3.org/1999/xlink" xlink:title="portion of epiphallus nearer to retractor muscle" id="ABBRID0ELDDI" xlink:type="simple">e2</abbrev>) ca. five-eighths of penis length; <abbrev xmlns:xlink="http://www.w3.org/1999/xlink" xlink:title="portion of epiphallus nearer to penis" id="ABBRID0EPDDI" xlink:type="simple">e1</abbrev> cylindrical and smaller diameter than penis and <abbrev xmlns:xlink="http://www.w3.org/1999/xlink" xlink:title="portion of epiphallus nearer to retractor muscle" id="ABBRID0ETDDI" xlink:type="simple">e2</abbrev>; <abbrev xmlns:xlink="http://www.w3.org/1999/xlink" xlink:title="portion of epiphallus nearer to retractor muscle" id="ABBRID0EXDDI" xlink:type="simple">e2</abbrev> bulbous and ca. two-third of <abbrev xmlns:xlink="http://www.w3.org/1999/xlink" xlink:title="portion of epiphallus nearer to penis" id="ABBRID0E2DDI" xlink:type="simple">e1</abbrev> length. Epiphallic caecum (<abbrev xmlns:xlink="http://www.w3.org/1999/xlink" xlink:title="epiphallic caecum" id="ABBRID0E6DDI" xlink:type="simple">ec</abbrev>) rather short, cylindrical, and with thick and short penial retractor muscle (<abbrev xmlns:xlink="http://www.w3.org/1999/xlink" xlink:title="penial retractor muscle" id="ABBRID0EDEDI" xlink:type="simple">prm</abbrev>) attached <abbrev xmlns:xlink="http://www.w3.org/1999/xlink" xlink:title="atrium" id="ABBRID0EHEDI" xlink:type="simple">at</abbrev> tip. Vas deferens (<abbrev xmlns:xlink="http://www.w3.org/1999/xlink" xlink:title="vas deferens" id="ABBRID0ELEDI" xlink:type="simple">vd</abbrev>) thin tube. Dart apparatus large, long cylindrical, and located on atrium <abbrev xmlns:xlink="http://www.w3.org/1999/xlink" xlink:title="atrium" id="ABBRID0EPEDI" xlink:type="simple">at</abbrev> vagina and penis junction. Vagina (v) very short and cylindrical. Gametolytic sac (<abbrev xmlns:xlink="http://www.w3.org/1999/xlink" xlink:title="gametolytic sac" id="ABBRID0ETEDI" xlink:type="simple">gs</abbrev>) bulbous; gametolytic duct (<abbrev xmlns:xlink="http://www.w3.org/1999/xlink" xlink:title="gametolytic duct" id="ABBRID0EXEDI" xlink:type="simple">gd</abbrev>) cylindrical, moderate, ca. three-eighths of penis length; thin connective tissue encircled entire gametolytic organ and free oviduct (Fig. <xref ref-type="fig" rid="F14">14A, B</xref>). Free oviduct (<abbrev xmlns:xlink="http://www.w3.org/1999/xlink" xlink:title="free oviduct" id="ABBRID0E6EDI" xlink:type="simple">fo</abbrev>) as long as gametolytic duct.</p><fig id="F14" position="float" orientation="portrait"><object-id xmlns:xlink="http://www.w3.org/1999/xlink" content-type="doi" xlink:type="simple">10.3897/zookeys.1110.82461.figure14</object-id><object-id xmlns:xlink="http://www.w3.org/1999/xlink" content-type="arpha" xlink:type="simple">6BF2CA16-7568-529E-AE0A-B32DE67A4614</object-id><label>Figure 14.</label><caption><p>Genital system of <italic><tp:taxon-name><tp:taxon-name-part taxon-name-part-type="genus" reg="Burmochlamys">Burmochlamys</tp:taxon-name-part><tp:taxon-name-part taxon-name-part-type="species" reg="whitteni">whitteni</tp:taxon-name-part></tp:taxon-name></italic> sp. nov. paratype <named-content xmlns:xlink="http://www.w3.org/1999/xlink" content-type="dwc:institutional_code" xlink:title="Chulalongkorn University Museum of Zoology" xlink:href="http://grbio.org/institution/chulalongkorn-university-museum-natural-history" xlink:type="simple">CUMZ</named-content> 14222 <bold>A</bold> general view of the genital system <bold>B</bold> a part of gametolytic organ (duct and sac) and free oviduct after the connective tissue is removed. White arrow indicates the end of the penis. Yellow arrow indicates the connective tissue surrounding the gametolytic organ and free oviduct.</p></caption><graphic xmlns:xlink="http://www.w3.org/1999/xlink" xlink:href="zookeys-1110-001_article-82461__-g014.jpg" position="float" orientation="portrait" xlink:type="simple" id="oo_709580.jpg"><uri content-type="original_file" xlink:type="simple">https://binary.pensoft.net/fig/709580</uri></graphic></fig><p><bold><italic><tp:taxon-name><tp:taxon-name-part taxon-name-part-type="genus" reg="Radula">Radula</tp:taxon-name-part></tp:taxon-name></italic></bold> (Fig. <xref ref-type="fig" rid="F15">15C</xref>). Resembles <italic><tp:taxon-name><tp:taxon-name-part taxon-name-part-type="genus" reg="Burmochlamys">B.</tp:taxon-name-part><tp:taxon-name-part taxon-name-part-type="species" reg="cassidula">cassidula</tp:taxon-name-part></tp:taxon-name></italic>. Teeth arranged in wide U-shaped rows with each row consisting of ~ 55 teeth; central tooth monocuspid, large and ovate spatulate shape and attached <abbrev xmlns:xlink="http://www.w3.org/1999/xlink" xlink:title="atrium" id="ABBRID0E5GDI" xlink:type="simple">at</abbrev> both sides of its base with two smaller triangular-shaped plates; lateromarginals monocuspid, large and ovate spatulate shape and then gradually smaller, narrower, and rather more pointed cusp; each lateromarginal tooth with one smaller triangular-shaped plate attached <abbrev xmlns:xlink="http://www.w3.org/1999/xlink" xlink:title="atrium" id="ABBRID0ECHDI" xlink:type="simple">at</abbrev> base outwards. Some outermost teeth with a small and pointed cusp <abbrev xmlns:xlink="http://www.w3.org/1999/xlink" xlink:title="atrium" id="ABBRID0EGHDI" xlink:type="simple">at</abbrev> inner side.</p><fig id="F15" position="float" orientation="portrait"><object-id xmlns:xlink="http://www.w3.org/1999/xlink" content-type="doi" xlink:type="simple">10.3897/zookeys.1110.82461.figure15</object-id><object-id xmlns:xlink="http://www.w3.org/1999/xlink" content-type="arpha" xlink:type="simple">BE432A0D-3DF4-58DB-953D-5CA42C8D580E</object-id><label>Figure 15.</label><caption><p>Representative <abbrev xmlns:xlink="http://www.w3.org/1999/xlink" xlink:title="scanning electron microscopy" id="ABBRID0ESHDI" xlink:type="simple">SEM</abbrev> images of the radula of <italic><tp:taxon-name><tp:taxon-name-part taxon-name-part-type="genus" reg="Burmochlamys">Burmochlamys</tp:taxon-name-part></tp:taxon-name></italic> species <bold>A</bold><italic><tp:taxon-name><tp:taxon-name-part taxon-name-part-type="genus" reg="Burmochlamys">B.</tp:taxon-name-part><tp:taxon-name-part taxon-name-part-type="species" reg="moulmeinica">moulmeinica</tp:taxon-name-part></tp:taxon-name></italic> sp. nov. paratype <named-content xmlns:xlink="http://www.w3.org/1999/xlink" content-type="dwc:institutional_code" xlink:title="Chulalongkorn University Museum of Zoology" xlink:href="http://grbio.org/institution/chulalongkorn-university-museum-natural-history" xlink:type="simple">CUMZ</named-content> 14217 <bold>B</bold><italic><tp:taxon-name><tp:taxon-name-part taxon-name-part-type="genus" reg="Burmochlamys">B.</tp:taxon-name-part><tp:taxon-name-part taxon-name-part-type="species" reg="versicolor">versicolor</tp:taxon-name-part></tp:taxon-name></italic> sp. nov. paratype <named-content xmlns:xlink="http://www.w3.org/1999/xlink" content-type="dwc:institutional_code" xlink:title="Chulalongkorn University Museum of Zoology" xlink:href="http://grbio.org/institution/chulalongkorn-university-museum-natural-history" xlink:type="simple">CUMZ</named-content> 14219 <bold>C</bold><italic><tp:taxon-name><tp:taxon-name-part taxon-name-part-type="genus" reg="Burmochlamys">B.</tp:taxon-name-part><tp:taxon-name-part taxon-name-part-type="species" reg="whitteni">whitteni</tp:taxon-name-part></tp:taxon-name></italic> sp. nov. paratype <named-content xmlns:xlink="http://www.w3.org/1999/xlink" content-type="dwc:institutional_code" xlink:title="Chulalongkorn University Museum of Zoology" xlink:href="http://grbio.org/institution/chulalongkorn-university-museum-natural-history" xlink:type="simple">CUMZ</named-content> 14222. Central tooth indicated by ‘C’; yellow colour indicates central tooth row.</p></caption><graphic xmlns:xlink="http://www.w3.org/1999/xlink" xlink:href="zookeys-1110-001_article-82461__-g015.jpg" position="float" orientation="portrait" xlink:type="simple" id="oo_709581.jpg"><uri content-type="original_file" xlink:type="simple">https://binary.pensoft.net/fig/709581</uri></graphic></fig><p><bold><italic>External appearance</italic></bold> (Fig. <xref ref-type="fig" rid="F5">5G</xref>). Living animal with reticulated skin, pale grey body, slightly paler on foot sole and darker colour on caudal horn. Mantle extensions with two shell lobes and three dorsal lobes, similar colour to body.</p></tp:treatment-sec><tp:treatment-sec sec-type="etymology" id="SECID0EAKDI"><title>Etymology.</title><p>The specific epithet <italic>whitteni</italic> is named in honour of the late Dr. Tony Whitten (1957–2017) of Fauna &amp; Flora International, who invited our team to explore the land snails in southern Myanmar during 2015 to 2016.</p></tp:treatment-sec><tp:treatment-sec sec-type="distribution" id="SECID0EIKDI"><title>Distribution.</title><p><italic><tp:taxon-name><tp:taxon-name-part taxon-name-part-type="genus" reg="Burmochlamys">Burmochlamys</tp:taxon-name-part><tp:taxon-name-part taxon-name-part-type="species" reg="whitteni">whitteni</tp:taxon-name-part></tp:taxon-name></italic> sp. nov. is known only from the type locality (Fig. <xref ref-type="fig" rid="F1">1</xref>). This isolated limestone of Htaung Wee Cave is situated close to the east-bank of the Thanlwin River and is surrounded by paddy fields that are temporarily flooded during the monsoon season.</p></tp:treatment-sec><tp:treatment-sec sec-type="remarks" id="SECID0E4KDI"><title>Remarks.</title><p>Among the brownish-shelled species (see Table <xref ref-type="table" rid="T2">2</xref>), <italic><tp:taxon-name><tp:taxon-name-part taxon-name-part-type="genus" reg="Burmochlamys">B.</tp:taxon-name-part><tp:taxon-name-part taxon-name-part-type="species" reg="whitteni">whitteni</tp:taxon-name-part></tp:taxon-name></italic> sp. nov. can be distinguished from <italic><tp:taxon-name><tp:taxon-name-part taxon-name-part-type="genus" reg="Burmochlamys">B.</tp:taxon-name-part><tp:taxon-name-part taxon-name-part-type="species" reg="poongee">poongee</tp:taxon-name-part></tp:taxon-name></italic> and <italic><tp:taxon-name><tp:taxon-name-part taxon-name-part-type="genus" reg="Burmochlamys">B.</tp:taxon-name-part><tp:taxon-name-part taxon-name-part-type="species" reg="moulmeinica">moulmeinica</tp:taxon-name-part></tp:taxon-name></italic> sp. nov. by the presence of the connective tissue encircled entirely <abbrev xmlns:xlink="http://www.w3.org/1999/xlink" xlink:title="atrium" id="ABBRID0EIMDI" xlink:type="simple">at</abbrev> the gametolytic part and free oviduct, whereas in the latter two species this tissue is absent. In addition, <italic><tp:taxon-name><tp:taxon-name-part taxon-name-part-type="genus" reg="Burmochlamys">B.</tp:taxon-name-part><tp:taxon-name-part taxon-name-part-type="species" reg="whitteni">whitteni</tp:taxon-name-part></tp:taxon-name></italic> sp. nov. has a thick penial retractor muscle, relatively long epiphallus, and rather short <abbrev xmlns:xlink="http://www.w3.org/1999/xlink" xlink:title="atrium" id="ABBRID0EXMDI" xlink:type="simple">at</abbrev> the base of dart apparatus. In contrast, <italic><tp:taxon-name><tp:taxon-name-part taxon-name-part-type="genus" reg="Burmochlamys">B.</tp:taxon-name-part><tp:taxon-name-part taxon-name-part-type="species" reg="poongee">poongee</tp:taxon-name-part></tp:taxon-name></italic> has a thin penial retractor muscle, relatively long epiphallus, and very long <abbrev xmlns:xlink="http://www.w3.org/1999/xlink" xlink:title="atrium" id="ABBRID0EGNDI" xlink:type="simple">at</abbrev> the base of dart apparatus, while <italic><tp:taxon-name><tp:taxon-name-part taxon-name-part-type="genus" reg="Burmochlamys">B.</tp:taxon-name-part><tp:taxon-name-part taxon-name-part-type="species" reg="moulmeinica">moulmeinica</tp:taxon-name-part></tp:taxon-name></italic> sp. nov. has a thin penial retractor muscle, relatively short epiphallus, and rather short <abbrev xmlns:xlink="http://www.w3.org/1999/xlink" xlink:title="atrium" id="ABBRID0EVNDI" xlink:type="simple">at</abbrev> the base of dart apparatus.</p></tp:treatment-sec><tp:treatment-sec><!--Section generated to contain objects referenced in tp:taxon-treatment.--><fig id="F1" position="float" orientation="portrait"><object-id xmlns:xlink="http://www.w3.org/1999/xlink" content-type="doi" xlink:type="simple">10.3897/zookeys.1110.82461.figure1</object-id><object-id xmlns:xlink="http://www.w3.org/1999/xlink" content-type="arpha" xlink:type="simple">A30DB2E9-B4D5-594D-8F10-4EFC9C897DDD</object-id><label>Figure 1.</label><caption><p>Map of the Salween River basin (known as Thanlwin River) in the southeastern Myanmar showing the sampling sites. Coloured triangles indicate the localities recorded for each <italic><tp:taxon-name><tp:taxon-name-part taxon-name-part-type="genus" reg="Burmochlamys">Burmochlamys</tp:taxon-name-part></tp:taxon-name></italic> species. White circles indicate the localities recorded for <italic>Sophina</italic> species. White squares indicate the sampling localities with no records of both <italic>Sophina</italic> and <italic><tp:taxon-name><tp:taxon-name-part taxon-name-part-type="genus" reg="Burmochlamys">Burmochlamys</tp:taxon-name-part></tp:taxon-name></italic> species.</p></caption><graphic xmlns:xlink="http://www.w3.org/1999/xlink" xlink:href="zookeys-1110-001_article-82461__-g001.jpg" position="float" orientation="portrait" xlink:type="simple" id="oo_709567.jpg"><uri content-type="original_file" xlink:type="simple">https://binary.pensoft.net/fig/709567</uri></graphic></fig><fig id="F5" position="float" orientation="portrait"><object-id xmlns:xlink="http://www.w3.org/1999/xlink" content-type="doi" xlink:type="simple">10.3897/zookeys.1110.82461.figure5</object-id><object-id xmlns:xlink="http://www.w3.org/1999/xlink" content-type="arpha" xlink:type="simple">DD744818-74CF-5994-BE56-B612ACE0AC2E</object-id><label>Figure 5.</label><caption><p>Living snails of <italic><tp:taxon-name><tp:taxon-name-part taxon-name-part-type="genus" reg="Burmochlamys">Burmochlamys</tp:taxon-name-part></tp:taxon-name></italic> species <bold>A</bold><italic><tp:taxon-name><tp:taxon-name-part taxon-name-part-type="genus" reg="Burmochlamys">B.</tp:taxon-name-part><tp:taxon-name-part taxon-name-part-type="species" reg="fasciola">fasciola</tp:taxon-name-part></tp:taxon-name></italic> sp. nov. paratype <named-content xmlns:xlink="http://www.w3.org/1999/xlink" content-type="dwc:institutional_code" xlink:title="Chulalongkorn University Museum of Zoology" xlink:href="http://grbio.org/institution/chulalongkorn-university-museum-natural-history" xlink:type="simple">CUMZ</named-content> 14214 showing left and right lateral views <bold>B</bold><italic><tp:taxon-name><tp:taxon-name-part taxon-name-part-type="genus" reg="Burmochlamys">B.</tp:taxon-name-part><tp:taxon-name-part taxon-name-part-type="species" reg="cassidula">cassidula</tp:taxon-name-part></tp:taxon-name></italic> specimen <named-content xmlns:xlink="http://www.w3.org/1999/xlink" content-type="dwc:institutional_code" xlink:title="Chulalongkorn University Museum of Zoology" xlink:href="http://grbio.org/institution/chulalongkorn-university-museum-natural-history" xlink:type="simple">CUMZ</named-content> 14209 <bold>C</bold><italic><tp:taxon-name><tp:taxon-name-part taxon-name-part-type="genus" reg="Burmochlamys">B.</tp:taxon-name-part><tp:taxon-name-part taxon-name-part-type="species" reg="poongee">poongee</tp:taxon-name-part></tp:taxon-name></italic> specimen <named-content xmlns:xlink="http://www.w3.org/1999/xlink" content-type="dwc:institutional_code" xlink:title="Chulalongkorn University Museum of Zoology" xlink:href="http://grbio.org/institution/chulalongkorn-university-museum-natural-history" xlink:type="simple">CUMZ</named-content> 14210 <bold>D</bold><italic><tp:taxon-name><tp:taxon-name-part taxon-name-part-type="genus" reg="Burmochlamys">B.</tp:taxon-name-part><tp:taxon-name-part taxon-name-part-type="species" reg="albida">albida</tp:taxon-name-part></tp:taxon-name></italic> sp. nov. paratype <named-content xmlns:xlink="http://www.w3.org/1999/xlink" content-type="dwc:institutional_code" xlink:title="Chulalongkorn University Museum of Zoology" xlink:href="http://grbio.org/institution/chulalongkorn-university-museum-natural-history" xlink:type="simple">CUMZ</named-content> 14212 <bold>E</bold><italic><tp:taxon-name><tp:taxon-name-part taxon-name-part-type="genus" reg="Burmochlamys">B.</tp:taxon-name-part><tp:taxon-name-part taxon-name-part-type="species" reg="moulmeinica">moulmeinica</tp:taxon-name-part></tp:taxon-name></italic> sp. nov. paratype <named-content xmlns:xlink="http://www.w3.org/1999/xlink" content-type="dwc:institutional_code" xlink:title="Chulalongkorn University Museum of Zoology" xlink:href="http://grbio.org/institution/chulalongkorn-university-museum-natural-history" xlink:type="simple">CUMZ</named-content> 14217 <bold>F</bold><italic><tp:taxon-name><tp:taxon-name-part taxon-name-part-type="genus" reg="Burmochlamys">B.</tp:taxon-name-part><tp:taxon-name-part taxon-name-part-type="species" reg="versicolor">versicolor</tp:taxon-name-part></tp:taxon-name></italic> sp. nov. paratype <named-content xmlns:xlink="http://www.w3.org/1999/xlink" content-type="dwc:institutional_code" xlink:title="Chulalongkorn University Museum of Zoology" xlink:href="http://grbio.org/institution/chulalongkorn-university-museum-natural-history" xlink:type="simple">CUMZ</named-content> 14219 <bold>G</bold><italic><tp:taxon-name><tp:taxon-name-part taxon-name-part-type="genus" reg="Burmochlamys">B.</tp:taxon-name-part><tp:taxon-name-part taxon-name-part-type="species" reg="whitteni">whitteni</tp:taxon-name-part></tp:taxon-name></italic> sp. nov. paratype <named-content xmlns:xlink="http://www.w3.org/1999/xlink" content-type="dwc:institutional_code" xlink:title="Chulalongkorn University Museum of Zoology" xlink:href="http://grbio.org/institution/chulalongkorn-university-museum-natural-history" xlink:type="simple">CUMZ</named-content> 14222.</p></caption><graphic xmlns:xlink="http://www.w3.org/1999/xlink" xlink:href="zookeys-1110-001_article-82461__-g005.jpg" position="float" orientation="portrait" xlink:type="simple" id="oo_709571.jpg"><uri content-type="original_file" xlink:type="simple">https://binary.pensoft.net/fig/709571</uri></graphic></fig><fig id="F12" position="float" orientation="portrait"><object-id xmlns:xlink="http://www.w3.org/1999/xlink" content-type="doi" xlink:type="simple">10.3897/zookeys.1110.82461.figure12</object-id><object-id xmlns:xlink="http://www.w3.org/1999/xlink" content-type="arpha" xlink:type="simple">64014C1A-039E-5CA7-AC76-DA363251EEA8</object-id><label>Figure 12.</label><caption><p>Shells of <italic><tp:taxon-name><tp:taxon-name-part taxon-name-part-type="genus" reg="Burmochlamys">Burmochlamys</tp:taxon-name-part></tp:taxon-name></italic> species <bold>A, B</bold><italic><tp:taxon-name><tp:taxon-name-part taxon-name-part-type="genus" reg="Burmochlamys">B.</tp:taxon-name-part><tp:taxon-name-part taxon-name-part-type="species" reg="versicolor">versicolor</tp:taxon-name-part></tp:taxon-name></italic> sp. nov. <bold>A</bold> holotype <named-content xmlns:xlink="http://www.w3.org/1999/xlink" content-type="dwc:institutional_code" xlink:title="Chulalongkorn University Museum of Zoology" xlink:href="http://grbio.org/institution/chulalongkorn-university-museum-natural-history" xlink:type="simple">CUMZ</named-content> 14218, and <bold>D</bold> paratype <named-content xmlns:xlink="http://www.w3.org/1999/xlink" content-type="dwc:institutional_code" xlink:title="Chulalongkorn University Museum of Zoology" xlink:href="http://grbio.org/institution/chulalongkorn-university-museum-natural-history" xlink:type="simple">CUMZ</named-content> 14219 <bold>C, D</bold><italic><tp:taxon-name><tp:taxon-name-part taxon-name-part-type="genus" reg="Burmochlamys">B.</tp:taxon-name-part><tp:taxon-name-part taxon-name-part-type="species" reg="whitteni">whitteni</tp:taxon-name-part></tp:taxon-name></italic> sp. nov. <bold>C</bold> holotype <named-content xmlns:xlink="http://www.w3.org/1999/xlink" content-type="dwc:institutional_code" xlink:title="Chulalongkorn University Museum of Zoology" xlink:href="http://grbio.org/institution/chulalongkorn-university-museum-natural-history" xlink:type="simple">CUMZ</named-content> 14221, and <bold>D</bold> paratype <named-content xmlns:xlink="http://www.w3.org/1999/xlink" content-type="dwc:institutional_code" xlink:title="Chulalongkorn University Museum of Zoology" xlink:href="http://grbio.org/institution/chulalongkorn-university-museum-natural-history" xlink:type="simple">CUMZ</named-content> 14222.</p></caption><graphic xmlns:xlink="http://www.w3.org/1999/xlink" xlink:href="zookeys-1110-001_article-82461__-g012.jpg" position="float" orientation="portrait" xlink:type="simple" id="oo_709578.jpg"><uri content-type="original_file" xlink:type="simple">https://binary.pensoft.net/fig/709578</uri></graphic></fig><table-wrap id="T2" position="float" orientation="portrait"><label>Table 2.</label><caption><p>Comparison of shell, radula, genital system, and distribution of all members of <italic><tp:taxon-name><tp:taxon-name-part taxon-name-part-type="genus" reg="Burmochlamys">Burmochlamys</tp:taxon-name-part></tp:taxon-name></italic> gen. nov. in Myanmar.</p></caption><table id="TID0EP4AI" rules="all"><tbody><tr><th rowspan="1" colspan="1"/><th rowspan="1" colspan="1">
                      <italic>
                        <tp:taxon-name><tp:taxon-name-part taxon-name-part-type="genus" reg="Burmochlamys">B.</tp:taxon-name-part><tp:taxon-name-part taxon-name-part-type="species" reg="cassidula">cassidula</tp:taxon-name-part></tp:taxon-name>
                      </italic>
                    </th><th rowspan="1" colspan="1"><italic><tp:taxon-name><tp:taxon-name-part taxon-name-part-type="genus" reg="Burmochlamys">B.</tp:taxon-name-part><tp:taxon-name-part taxon-name-part-type="species" reg="cauisa">cauisa</tp:taxon-name-part></tp:taxon-name></italic>*</th><th rowspan="1" colspan="1"><italic><tp:taxon-name><tp:taxon-name-part taxon-name-part-type="genus" reg="Burmochlamys">B.</tp:taxon-name-part><tp:taxon-name-part taxon-name-part-type="species" reg="perpaula">perpaula</tp:taxon-name-part></tp:taxon-name></italic>*</th><th rowspan="1" colspan="1">
                      <italic>
                        <tp:taxon-name><tp:taxon-name-part taxon-name-part-type="genus" reg="Burmochlamys">B.</tp:taxon-name-part><tp:taxon-name-part taxon-name-part-type="species" reg="poongee">poongee</tp:taxon-name-part></tp:taxon-name>
                      </italic>
                    </th><th rowspan="1" colspan="1"><italic><tp:taxon-name><tp:taxon-name-part taxon-name-part-type="genus" reg="Burmochlamys">B.</tp:taxon-name-part><tp:taxon-name-part taxon-name-part-type="species" reg="albida">albida</tp:taxon-name-part></tp:taxon-name></italic> sp. nov.</th><th rowspan="1" colspan="1"><italic><tp:taxon-name><tp:taxon-name-part taxon-name-part-type="genus" reg="Burmochlamys">B.</tp:taxon-name-part><tp:taxon-name-part taxon-name-part-type="species" reg="fasciola">fasciola</tp:taxon-name-part></tp:taxon-name></italic> sp. nov.</th><th rowspan="1" colspan="1"><italic><tp:taxon-name><tp:taxon-name-part taxon-name-part-type="genus" reg="Burmochlamys">B.</tp:taxon-name-part><tp:taxon-name-part taxon-name-part-type="species" reg="moulmeinica">moulmeinica</tp:taxon-name-part></tp:taxon-name></italic> sp. nov.</th><th rowspan="1" colspan="1"><italic><tp:taxon-name><tp:taxon-name-part taxon-name-part-type="genus" reg="Burmochlamys">B.</tp:taxon-name-part><tp:taxon-name-part taxon-name-part-type="species" reg="versicolor">versicolor</tp:taxon-name-part></tp:taxon-name></italic> sp. nov.</th><th rowspan="1" colspan="1"><italic><tp:taxon-name><tp:taxon-name-part taxon-name-part-type="genus" reg="Burmochlamys">B.</tp:taxon-name-part><tp:taxon-name-part taxon-name-part-type="species" reg="whitteni">whitteni</tp:taxon-name-part></tp:taxon-name></italic> sp. nov.</th></tr><tr><td rowspan="1" colspan="1">
                      <bold>shell colour</bold>
                    </td><td rowspan="1" colspan="1">whitish with a yellow tinge</td><td rowspan="1" colspan="1">pale yellowish brown</td><td rowspan="1" colspan="1">dark brown</td><td rowspan="1" colspan="1">pale to dark brown</td><td rowspan="1" colspan="1">whitish with a yellow tinge</td><td rowspan="1" colspan="1">whitish</td><td rowspan="1" colspan="1">pale to dark brown</td><td rowspan="1" colspan="1">whitish yellow / yellowish brown</td><td rowspan="1" colspan="1">pale to dark brown</td></tr><tr><td rowspan="1" colspan="1">
                      <bold>peripheral band</bold>
                    </td><td rowspan="1" colspan="1">wide</td><td rowspan="1" colspan="1">absent</td><td rowspan="1" colspan="1">absent</td><td rowspan="1" colspan="1">absent</td><td rowspan="1" colspan="1">absent or rarely indistinct</td><td rowspan="1" colspan="1">narrow</td><td rowspan="1" colspan="1">absent</td><td rowspan="1" colspan="1">absent</td><td rowspan="1" colspan="1">absent</td></tr><tr><td rowspan="1" colspan="1">
                      <bold>shell shape</bold>
                    </td><td rowspan="1" colspan="1">globose</td><td rowspan="1" colspan="1">subglobose</td><td rowspan="1" colspan="1">subglobose</td><td rowspan="1" colspan="1">globose</td><td rowspan="1" colspan="1">globose</td><td rowspan="1" colspan="1">globose</td><td rowspan="1" colspan="1">globose</td><td rowspan="1" colspan="1">subglobose</td><td rowspan="1" colspan="1">globose</td></tr><tr><td rowspan="1" colspan="1">
                      <bold>microscopic sculpture</bold>
                    </td><td rowspan="1" colspan="1">present</td><td rowspan="1" colspan="1">present</td><td rowspan="1" colspan="1">present</td><td rowspan="1" colspan="1">present</td><td rowspan="1" colspan="1">present</td><td rowspan="1" colspan="1">present</td><td rowspan="1" colspan="1">present</td><td rowspan="1" colspan="1">present but indistinct</td><td rowspan="1" colspan="1">present</td></tr><tr><td rowspan="1" colspan="1">
                      <bold>umbilicus</bold>
                    </td><td rowspan="1" colspan="1">narrow</td><td rowspan="1" colspan="1">narrow</td><td rowspan="1" colspan="1">very narrow</td><td rowspan="1" colspan="1">narrow</td><td rowspan="1" colspan="1">narrow</td><td rowspan="1" colspan="1">narrow</td><td rowspan="1" colspan="1">narrow</td><td rowspan="1" colspan="1">moderate</td><td rowspan="1" colspan="1">narrow</td></tr><tr><td rowspan="1" colspan="1">
                      <bold>central tooth shape</bold>
                    </td><td rowspan="1" colspan="1">broad spatulate</td><td rowspan="1" colspan="1">–</td><td rowspan="1" colspan="1">–</td><td rowspan="1" colspan="1">broad spatulate</td><td rowspan="1" colspan="1">broad spatulate</td><td rowspan="1" colspan="1">narrow spatulate</td><td rowspan="1" colspan="1">broad spatulate</td><td rowspan="1" colspan="1">narrow spatulate</td><td rowspan="1" colspan="1">broad spatulate</td></tr><tr><td rowspan="1" colspan="1">
                      <bold>penis</bold>
                    </td><td rowspan="1" colspan="1">rather short</td><td rowspan="1" colspan="1"/><td rowspan="1" colspan="1"/><td rowspan="1" colspan="1">moderate</td><td rowspan="1" colspan="1">moderate</td><td rowspan="1" colspan="1">moderate</td><td rowspan="1" colspan="1">moderate</td><td rowspan="1" colspan="1">moderate</td><td rowspan="1" colspan="1">rather long</td></tr><tr><td rowspan="1" colspan="1">
                      <bold>penial retractor muscle</bold>
                    </td><td rowspan="1" colspan="1">thin</td><td rowspan="1" colspan="1">–</td><td rowspan="1" colspan="1">–</td><td rowspan="1" colspan="1">thin</td><td rowspan="1" colspan="1">thick</td><td rowspan="1" colspan="1">thin</td><td rowspan="1" colspan="1">thin</td><td rowspan="1" colspan="1">thin</td><td rowspan="1" colspan="1">thick</td></tr><tr><td rowspan="1" colspan="1">
                      <bold>vagina</bold>
                    </td><td rowspan="1" colspan="1">very short</td><td rowspan="1" colspan="1">–</td><td rowspan="1" colspan="1">–</td><td rowspan="1" colspan="1">short</td><td rowspan="1" colspan="1">short</td><td rowspan="1" colspan="1">very short</td><td rowspan="1" colspan="1">short</td><td rowspan="1" colspan="1">short</td><td rowspan="1" colspan="1">very short</td></tr><tr><td rowspan="1" colspan="1">
                      <bold>the tissue surrounding gametolytic part and free oviduct</bold>
                    </td><td rowspan="1" colspan="1">absent</td><td rowspan="1" colspan="1">–</td><td rowspan="1" colspan="1">–</td><td rowspan="1" colspan="1">absent</td><td rowspan="1" colspan="1">absent</td><td rowspan="1" colspan="1">absent</td><td rowspan="1" colspan="1">absent</td><td rowspan="1" colspan="1">absent</td><td rowspan="1" colspan="1">present</td></tr><tr><td rowspan="1" colspan="1">
                      <bold>dart apparatus near atrium</bold>
                    </td><td rowspan="1" colspan="1">rather long</td><td rowspan="1" colspan="1">–</td><td rowspan="1" colspan="1">–</td><td rowspan="1" colspan="1">very long</td><td rowspan="1" colspan="1">rather long</td><td rowspan="1" colspan="1">rather short</td><td rowspan="1" colspan="1">rather short</td><td rowspan="1" colspan="1">rather short</td><td rowspan="1" colspan="1">rather long</td></tr><tr><td rowspan="1" colspan="1">
                      <bold><abbrev xmlns:xlink="http://www.w3.org/1999/xlink" xlink:title="atrium" id="ABBRID0E12BI" xlink:type="simple">at</abbrev> the tip of dart apparatus</bold>
                    </td><td rowspan="1" colspan="1">soft</td><td rowspan="1" colspan="1">–</td><td rowspan="1" colspan="1">–</td><td rowspan="1" colspan="1">soft</td><td rowspan="1" colspan="1">soft</td><td rowspan="1" colspan="1">solid</td><td rowspan="1" colspan="1">soft</td><td rowspan="1" colspan="1">soft</td><td rowspan="1" colspan="1">soft</td></tr></tbody></table><table-wrap-foot><fn><p>*Information from <xref ref-type="bibr" rid="B3">Blanford and Godwin-Austen (1908)</xref>.</p></fn></table-wrap-foot></table-wrap></tp:treatment-sec><ref-list><ref id="B3"><mixed-citation xmlns:xlink="http://www.w3.org/1999/xlink" xlink:type="simple"><person-group><name name-style="western"><surname>Blanford</surname><given-names>WT</given-names></name><name name-style="western"><surname>Godwin-Austen</surname><given-names>HH</given-names></name></person-group> (<year>1908</year>) <source>The Fauna of British India, including Ceylon and Burma. <tp:taxon-name><tp:taxon-name-part taxon-name-part-type="phylum">Mollusca</tp:taxon-name-part></tp:taxon-name>. <tp:taxon-name><tp:taxon-name-part taxon-name-part-type="family">Testacellidae</tp:taxon-name-part></tp:taxon-name> and <tp:taxon-name><tp:taxon-name-part taxon-name-part-type="family">Zonitidae</tp:taxon-name-part></tp:taxon-name>.</source><publisher-name>Taylor and Francis</publisher-name>, <publisher-loc>London</publisher-loc>, <size units="page">311 pp</size>. <ext-link xlink:type="simple" ext-link-type="doi" xlink:href="10.5962/bhl.title.13103">https://doi.org/10.5962/bhl.title.13103</ext-link></mixed-citation></ref></ref-list></tp:taxon-treatment>
